# Supplementary material for: Using Effective Subnetworks to Predict Selected Properties of Gene Networks
Source: PLoS One. 2010 Oct 8;5(10):e13080. doi: 10.1371/journal.pone.0013080 (PMC2951892; doi:10.1371/journal.pone.0013080)
Supplement: Supporting Information S1 — Tables showing (1) The set G of 299 genes chosen to study the oxygen deprivation network of E.coli. These genes have the common biological function 0006355 “regulation of transcription, DNA-dependent” (2) Mean values of the 299 genes in the wildtype and the mutants. (3) Standard deviation of 299 genes in the wildtype and mutants. (4) The coefficients of the Effective Empirical Network. (5) Comparison between the predicted and experimental gene expression levels for the double knockout of fnr and arcA. The experimental data are normalized by the corresponding mean value of the wildtype replicates (item (2)). (0.20 MB XLS) [file pone.0013080.s001.xls]

## Sheet: Genes 
Genes in the data set GSE1121 of the Gene Expression Omnibus (www.ncbi.nlm.nih.gov/geo/) that contain the GO Biological Function 0006355 "regulation of transcription, DNA-dependent"
Probe ID	Gene ID	Gene description	Gene name	GO Biological Function	GO Cellular Component	GO Molecular Function
appY_b0564_at	appY_b0564	DNA-binding transcriptional activator; DLP12 prophage	appY	0006350 // transcription // inferred from electronic annotation /// 0006355 // regulation of transcription, DNA-dependent // inferred from electronic annotation /// 0045449 // regulation of transcription // inferred from electronic annotation /// 45449 // regulation of transcription // inferred from electronic annotation /// 6350 // transcription // inferred from electronic annotation /// 6355 //…	0005622 // intracellular // inferred from electronic annotation /// 5622 // intracellular // inferred from electronic annotation	0003677 // DNA binding // inferred from electronic annotation /// 0003700 // transcription factor activity // inferred from electronic annotation /// 0043565 // sequence-specific DNA binding // inferred from electronic annotation /// 3677 // DNA binding // inferred from electronic annotation /// 3700 // transcription factor activity // inferred from electronic annotation /// 43565 // sequence-spe…
arcA_b4401_at	arcA_b4401	two-component response regulator /// DNA-binding response regulator in two-component regulatory system with ArcB or CpxA /// two-component response regulator	arcA /// arcA /// ECs5359	0000160 // two-component signal transduction system (phosphorelay) // inferred from electronic annotation /// 0006350 // transcription // inferred from electronic annotation /// 0006355 // regulation of transcription, DNA-dependent // inferred from electronic annotation /// 0045449 // regulation of transcription // inferred from electronic annotation /// 160 // two-component signal transduction s…	0005622 // intracellular // inferred from electronic annotation /// 0005737 // cytoplasm // inferred from electronic annotation /// 5622 // intracellular // inferred from electronic annotation /// 5737 // cytoplasm // inferred from electronic annotation	0000156 // two-component response regulator activity // inferred from electronic annotation /// 0003677 // DNA binding // inferred from electronic annotation /// 0005515 // protein binding // inferred from physical interaction /// 156 // two-component response regulator activity // inferred from electronic annotation /// 3677 // DNA binding // inferred from electronic annotation /// 5515 // prote…
fnr_b1334_at	fnr_b1334	fumarate/nitrate reduction transcriptional regulator /// fumarate/nitrate reduction transcriptional regulator /// DNA-binding transcriptional dual regulator, global regulator of anaerobic growth	ECs1915 /// fnr /// fnr	0006350 // transcription // inferred from electronic annotation /// 0006355 // regulation of transcription, DNA-dependent // inferred from electronic annotation /// 0045449 // regulation of transcription // inferred from electronic annotation /// 45449 // regulation of transcription // inferred from electronic annotation /// 6350 // transcription // inferred from electronic annotation /// 6355 //…	0005622 // intracellular // inferred from electronic annotation /// 0005737 // cytoplasm // inferred from electronic annotation /// 5622 // intracellular // inferred from electronic annotation /// 5737 // cytoplasm // inferred from electronic annotation	0003677 // DNA binding // inferred from electronic annotation /// 0003700 // transcription factor activity // inferred from electronic annotation /// 0005506 // iron ion binding // inferred from electronic annotation /// 0046872 // metal ion binding // inferred from electronic annotation /// 0051536 // iron-sulfur cluster binding // inferred from electronic annotation /// 0051539 // 4 iron, 4 sul…
oxyR_b3961_at	oxyR_b3961	DNA-binding transcriptional regulator OxyR /// DNA-binding transcriptional regulator OxyR /// DNA-binding transcriptional dual regulator	ECs4890 /// oxyR /// oxyR	0006350 // transcription // inferred from electronic annotation /// 0006355 // regulation of transcription, DNA-dependent // inferred from electronic annotation /// 0045449 // regulation of transcription // inferred from electronic annotation /// 45449 // regulation of transcription // inferred from electronic annotation /// 6350 // transcription // inferred from electronic annotation /// 6355 //…	---	0003677 // DNA binding // inferred from electronic annotation /// 0003700 // transcription factor activity // inferred from electronic annotation /// 3677 // DNA binding // inferred from electronic annotation /// 3700 // transcription factor activity // inferred from electronic annotation
soxS_b4062_at	soxS_b4062	DNA-binding transcriptional regulator SoxS /// DNA-binding transcriptional dual regulator	soxS /// soxS	0006350 // transcription // inferred from electronic annotation /// 0006355 // regulation of transcription, DNA-dependent // inferred from electronic annotation /// 0045449 // regulation of transcription // inferred from electronic annotation /// 45449 // regulation of transcription // inferred from electronic annotation /// 6350 // transcription // inferred from electronic annotation /// 6355 //…	0005622 // intracellular // inferred from electronic annotation /// 0005737 // cytoplasm // inferred from electronic annotation /// 5622 // intracellular // inferred from electronic annotation /// 5737 // cytoplasm // inferred from electronic annotation	0003677 // DNA binding // inferred from electronic annotation /// 0003700 // transcription factor activity // inferred from electronic annotation /// 0043565 // sequence-specific DNA binding // inferred from electronic annotation /// 3677 // DNA binding // inferred from electronic annotation /// 3700 // transcription factor activity // inferred from electronic annotation /// 43565 // sequence-spe…
acrR_b0464_at	acrR_b0464	DNA-binding transcriptional repressor AcrR /// DNA-binding transcriptional repressor /// DNA-binding transcriptional repressor AcrR	acrR /// acrR /// ECs0517	0006350 // transcription // inferred from electronic annotation /// 0006355 // regulation of transcription, DNA-dependent // inferred from electronic annotation /// 0045449 // regulation of transcription // inferred from electronic annotation /// 45449 // regulation of transcription // inferred from electronic annotation /// 6350 // transcription // inferred from electronic annotation /// 6355 //…	---	0003677 // DNA binding // inferred from electronic annotation /// 0003700 // transcription factor activity // inferred from electronic annotation /// 0005515 // protein binding // inferred from physical interaction /// 0030528 // transcription regulator activity // inferred from electronic annotation /// 30528 // transcription regulator activity // inferred from electronic annotation /// 3677 // …
ada_b2213_at	ada_b2213	O6-methylguanine-DNA methyltransferase; transcription activator/repressor /// fused DNA-binding transcriptional dual regulator/O6-methylguanine-DNA methyltransferase /// O6-methylguanine-DNA methyltransferase	ada /// ada /// ECs3102	0006281 // DNA repair // inferred from electronic annotation /// 0006350 // transcription // inferred from electronic annotation /// 0006355 // regulation of transcription, DNA-dependent // inferred from electronic annotation /// 0006974 // response to DNA damage stimulus // inferred from electronic annotation /// 0045449 // regulation of transcription // inferred from electronic annotation /// 4…	0005622 // intracellular // inferred from electronic annotation /// 5622 // intracellular // inferred from electronic annotation	0003677 // DNA binding // inferred from electronic annotation /// 0003700 // transcription factor activity // inferred from electronic annotation /// 0003824 // catalytic activity // inferred from electronic annotation /// 0003908 // methylated-DNA-[protein]-cysteine S-methyltransferase activity // inferred from electronic annotation /// 0008168 // methyltransferase activity // inferred from elec…
adiY_b4116_at	adiY_b4116	putative regulatory protein adiY /// putative ARAC-type regulatory protein /// DNA-binding transcriptional activator /// putative ARAC-type regulatory protein	adiY /// adiY /// adiY /// ECs5098	0006350 // transcription // inferred from electronic annotation /// 0006355 // regulation of transcription, DNA-dependent // inferred from electronic annotation /// 0045449 // regulation of transcription // inferred from electronic annotation /// 45449 // regulation of transcription // inferred from electronic annotation /// 6350 // transcription // inferred from electronic annotation /// 6355 //…	0005622 // intracellular // inferred from electronic annotation /// 5622 // intracellular // inferred from electronic annotation	0003677 // DNA binding // inferred from electronic annotation /// 0003700 // transcription factor activity // inferred from electronic annotation /// 0005515 // protein binding // inferred from physical interaction /// 0043565 // sequence-specific DNA binding // inferred from electronic annotation /// 3677 // DNA binding // inferred from electronic annotation /// 3700 // transcription factor acti…
aer_b3072_at	aer_b3072	aerotaxis sensor receptor, flavoprotein /// fused signal transducer for aerotaxis sensory component/methyl accepting chemotaxis component /// aerotaxis sensor receptor	aer /// aer /// ECs3954	0006355 // regulation of transcription, DNA-dependent // inferred from electronic annotation /// 0006935 // chemotaxis // inferred from electronic annotation /// 0007165 // signal transduction // inferred from electronic annotation /// 6355 // regulation of transcription, DNA-dependent // inferred from electronic annotation /// 6935 // chemotaxis // inferred from electronic annotation /// 7165 //…	0005886 // plasma membrane // inferred from electronic annotation /// 0016020 // membrane // inferred from electronic annotation /// 0016021 // integral to membrane // inferred from electronic annotation /// 16020 // membrane // inferred from electronic annotation /// 16021 // integral to membrane // inferred from electronic annotation /// 5886 // plasma membrane // inferred from electronic annot…	0004871 // signal transducer activity // inferred from electronic annotation /// 0004872 // receptor activity // inferred from electronic annotation /// 4871 // signal transducer activity // inferred from electronic annotation /// 4872 // receptor activity // inferred from electronic annotation
agaR_b3131_at	agaR_b3131	DNA-binding transcriptional regulator AgaR /// DNA-binding transcriptional dual regulator /// DNA-binding transcriptional regulator AgaR	agaR /// agaR /// ECs4009	0006350 // transcription // inferred from electronic annotation /// 0006355 // regulation of transcription, DNA-dependent // inferred from electronic annotation /// 0045449 // regulation of transcription // inferred from electronic annotation /// 45449 // regulation of transcription // inferred from electronic annotation /// 6350 // transcription // inferred from electronic annotation /// 6355 //…	0005622 // intracellular // inferred from electronic annotation /// 5622 // intracellular // inferred from electronic annotation	0003677 // DNA binding // inferred from electronic annotation /// 0003700 // transcription factor activity // inferred from electronic annotation /// 3677 // DNA binding // inferred from electronic annotation /// 3700 // transcription factor activity // inferred from electronic annotation
araC_b0064_at	araC_b0064	DNA-binding transcriptional regulator AraC /// DNA-binding transcriptional dual regulator /// DNA-binding transcriptional regulator AraC	araC /// araC /// ECs0068	0005975 // carbohydrate metabolic process // inferred from electronic annotation /// 0006350 // transcription // inferred from electronic annotation /// 0006355 // regulation of transcription, DNA-dependent // inferred from electronic annotation /// 0019568 // arabinose catabolic process // inferred from electronic annotation /// 0045449 // regulation of transcription // inferred from electronic …	0005622 // intracellular // inferred from electronic annotation /// 0005737 // cytoplasm // inferred from electronic annotation /// 5622 // intracellular // inferred from electronic annotation /// 5737 // cytoplasm // inferred from electronic annotation	0003677 // DNA binding // inferred from electronic annotation /// 0003700 // transcription factor activity // inferred from electronic annotation /// 0043565 // sequence-specific DNA binding // inferred from electronic annotation /// 3677 // DNA binding // inferred from electronic annotation /// 3700 // transcription factor activity // inferred from electronic annotation /// 43565 // sequence-spe…
arcB_b3210_at	arcB_b3210	aerobic respiration control sensor protein ArcB /// hybrid sensory histidine kinase in two-component regulatory system with ArcA /// aerobic respiration control sensor protein ArcB	arcB /// arcB /// ECs4089	0000160 // two-component signal transduction system (phosphorelay) // inferred from electronic annotation /// 0006350 // transcription // inferred from electronic annotation /// 0006355 // regulation of transcription, DNA-dependent // inferred from electronic annotation /// 0007165 // signal transduction // inferred from electronic annotation /// 0016310 // phosphorylation // inferred from electr…	0005886 // plasma membrane // inferred from electronic annotation /// 0016020 // membrane // inferred from electronic annotation /// 0016021 // integral to membrane // inferred from electronic annotation /// 16020 // membrane // inferred from electronic annotation /// 16021 // integral to membrane // inferred from electronic annotation /// 5886 // plasma membrane // inferred from electronic annot…	0000155 // two-component sensor activity // inferred from electronic annotation /// 0000156 // two-component response regulator activity // inferred from electronic annotation /// 0000166 // nucleotide binding // inferred from electronic annotation /// 0004673 // protein histidine kinase activity // inferred from electronic annotation /// 0004871 // signal transducer activity // inferred from ele…
argR_b3237_at	argR_b3237	arginine repressor /// DNA-binding transcriptional dual regulator, L-arginine-binding /// arginine repressor	argR /// argR /// ECs4110	0006310 // DNA recombination // inferred from electronic annotation /// 0006350 // transcription // inferred from electronic annotation /// 0006355 // regulation of transcription, DNA-dependent // inferred from electronic annotation /// 0006525 // arginine metabolic process // inferred from electronic annotation /// 0006526 // arginine biosynthetic process // inferred from electronic annotation /…	0005737 // cytoplasm // inferred from electronic annotation /// 5737 // cytoplasm // inferred from electronic annotation	0003677 // DNA binding // inferred from electronic annotation /// 0003700 // transcription factor activity // inferred from electronic annotation /// 3677 // DNA binding // inferred from electronic annotation /// 3700 // transcription factor activity // inferred from electronic annotation
arsR_b3501_at	arsR_b3501	DNA-binding transcriptional repressor	arsR	0006350 // transcription // inferred from electronic annotation /// 0006355 // regulation of transcription, DNA-dependent // inferred from electronic annotation /// 0045449 // regulation of transcription // inferred from electronic annotation /// 0046685 // response to arsenic // inferred from electronic annotation /// 45449 // regulation of transcription // inferred from electronic annotation //…	0005622 // intracellular // inferred from electronic annotation /// 5622 // intracellular // inferred from electronic annotation	0003677 // DNA binding // inferred from electronic annotation /// 0003700 // transcription factor activity // inferred from electronic annotation /// 3677 // DNA binding // inferred from electronic annotation /// 3700 // transcription factor activity // inferred from electronic annotation
ascG_b2714_at	ascG_b2714	ascBF operon repressor /// DNA-binding transcriptional repressor /// ascBF operon repressor	ascG /// ascG /// ECs3570	0006350 // transcription // inferred from electronic annotation /// 0006355 // regulation of transcription, DNA-dependent // inferred from electronic annotation /// 0045449 // regulation of transcription // inferred from electronic annotation /// 45449 // regulation of transcription // inferred from electronic annotation /// 6350 // transcription // inferred from electronic annotation /// 6355 //…	0005622 // intracellular // inferred from electronic annotation /// 5622 // intracellular // inferred from electronic annotation	0003677 // DNA binding // inferred from electronic annotation /// 0003700 // transcription factor activity // inferred from electronic annotation /// 3677 // DNA binding // inferred from electronic annotation /// 3700 // transcription factor activity // inferred from electronic annotation
asnC_b3743_at	asnC_b3743	DNA-binding transcriptional regulator AsnC /// DNA-binding transcriptional dual regulator /// DNA-binding transcriptional regulator AsnC	asnC /// asnC /// ECs4685	0006350 // transcription // inferred from electronic annotation /// 0006355 // regulation of transcription, DNA-dependent // inferred from electronic annotation /// 0045449 // regulation of transcription // inferred from electronic annotation /// 45449 // regulation of transcription // inferred from electronic annotation /// 6350 // transcription // inferred from electronic annotation /// 6355 //…	0005622 // intracellular // inferred from electronic annotation /// 5622 // intracellular // inferred from electronic annotation	0003677 // DNA binding // inferred from electronic annotation /// 0003700 // transcription factor activity // inferred from electronic annotation /// 0005515 // protein binding // inferred from physical interaction /// 0043565 // sequence-specific DNA binding // inferred from electronic annotation /// 3677 // DNA binding // inferred from electronic annotation /// 3700 // transcription factor acti…
atoC_b2220_at	atoC_b2220	acetoacetate metabolism regulatory protein AtoC /// fused response regulator of ato operon, in two-component system with AtoS: response regulator/sigma54 interaction protein	atoC /// atoC	0000160 // two-component signal transduction system (phosphorelay) // inferred from electronic annotation /// 0006350 // transcription // inferred from electronic annotation /// 0006355 // regulation of transcription, DNA-dependent // inferred from electronic annotation /// 0045449 // regulation of transcription // inferred from electronic annotation /// 160 // two-component signal transduction s…	0005622 // intracellular // inferred from electronic annotation /// 0005737 // cytoplasm // inferred from electronic annotation /// 5622 // intracellular // inferred from electronic annotation /// 5737 // cytoplasm // inferred from electronic annotation	0000156 // two-component response regulator activity // inferred from electronic annotation /// 0000166 // nucleotide binding // inferred from electronic annotation /// 0003677 // DNA binding // inferred from electronic annotation /// 0003700 // transcription factor activity // inferred from electronic annotation /// 0005524 // ATP binding // inferred from electronic annotation /// 0008134 // tra…
atoS_b2219_at	atoS_b2219	sensory histidine kinase AtoS /// sensory histidine kinase in two-component regulatory system with AtoC	atoS /// atoS	0000160 // two-component signal transduction system (phosphorelay) // inferred from electronic annotation /// 0006355 // regulation of transcription, DNA-dependent // inferred from electronic annotation /// 0007165 // signal transduction // inferred from electronic annotation /// 0016310 // phosphorylation // inferred from electronic annotation /// 0018106 // peptidyl-histidine phosphorylation //…	0005886 // plasma membrane // inferred from electronic annotation /// 0016020 // membrane // inferred from electronic annotation /// 0016021 // integral to membrane // inferred from electronic annotation /// 16020 // membrane // inferred from electronic annotation /// 16021 // integral to membrane // inferred from electronic annotation /// 5886 // plasma membrane // inferred from electronic annot…	0000155 // two-component sensor activity // inferred from electronic annotation /// 0000166 // nucleotide binding // inferred from electronic annotation /// 0004673 // protein histidine kinase activity // inferred from electronic annotation /// 0004871 // signal transducer activity // inferred from electronic annotation /// 0005524 // ATP binding // inferred from electronic annotation /// 0016301…
b0817_at	b0817	manganese transport regulator MntR /// DNA-binding transcriptional regulator of mntH /// manganese transport regulator MntR	ECs0894 /// mntR /// Z1039	0006350 // transcription // inferred from electronic annotation /// 0006355 // regulation of transcription, DNA-dependent // inferred from electronic annotation /// 0045449 // regulation of transcription // inferred from electronic annotation /// 45449 // regulation of transcription // inferred from electronic annotation /// 6350 // transcription // inferred from electronic annotation /// 6355 //…	0005737 // cytoplasm // inferred from electronic annotation /// 5737 // cytoplasm // inferred from electronic annotation	0003677 // DNA binding // inferred from electronic annotation /// 0003700 // transcription factor activity // inferred from electronic annotation /// 0005506 // iron ion binding // inferred from electronic annotation /// 0030145 // manganese ion binding // inferred from electronic annotation /// 30145 // manganese ion binding // inferred from electronic annotation /// 3677 // DNA binding // infer…
b0846_at	b0846	putative DEOR-type transcriptional regulator /// predicted DNA-binding transcriptional regulator /// putative DEOR-type transcriptional regulator	ECs0926 /// ybjK /// Z1073	0006350 // transcription // inferred from electronic annotation /// 0006355 // regulation of transcription, DNA-dependent // inferred from electronic annotation /// 0045449 // regulation of transcription // inferred from electronic annotation /// 45449 // regulation of transcription // inferred from electronic annotation /// 6350 // transcription // inferred from electronic annotation /// 6355 //…	---	0003677 // DNA binding // inferred from electronic annotation /// 0003700 // transcription factor activity // inferred from electronic annotation /// 3677 // DNA binding // inferred from electronic annotation /// 3700 // transcription factor activity // inferred from electronic annotation
b1201_at	b1201	DNA-binding transcriptional regulator DhaR /// predicted DNA-binding transcriptional regulator, dihydroxyacetone	c1659 /// dhaR	0000160 // two-component signal transduction system (phosphorelay) // inferred from electronic annotation /// 0006071 // glycerol metabolic process // inferred from electronic annotation /// 0006350 // transcription // inferred from electronic annotation /// 0006355 // regulation of transcription, DNA-dependent // inferred from electronic annotation /// 0007165 // signal transduction // inferred …	0005622 // intracellular // inferred from electronic annotation /// 5622 // intracellular // inferred from electronic annotation	0000166 // nucleotide binding // inferred from electronic annotation /// 0003677 // DNA binding // inferred from electronic annotation /// 0003700 // transcription factor activity // inferred from electronic annotation /// 0004871 // signal transducer activity // inferred from electronic annotation /// 0005524 // ATP binding // inferred from electronic annotation /// 0008134 // transcription fact…
b1284_at	b1284	putative DEOR-type transcriptional regulator /// putative transcriptional regulator YciT /// predicted DNA-binding transcriptional regulator /// putative DEOR-type transcriptional regulator	ECs1857 /// yciT /// yciT /// Z2521	0006350 // transcription // inferred from electronic annotation /// 0006355 // regulation of transcription, DNA-dependent // inferred from electronic annotation /// 0045449 // regulation of transcription // inferred from electronic annotation /// 45449 // regulation of transcription // inferred from electronic annotation /// 6350 // transcription // inferred from electronic annotation /// 6355 //…	0005622 // intracellular // inferred from electronic annotation /// 5622 // intracellular // inferred from electronic annotation	0003677 // DNA binding // inferred from electronic annotation /// 0003700 // transcription factor activity // inferred from electronic annotation /// 3677 // DNA binding // inferred from electronic annotation /// 3700 // transcription factor activity // inferred from electronic annotation
b1341_at	b1341	hypothetical protein /// hypothetical protein /// predicted diguanylate cyclase, GGDEF domain signalling protein /// hypothetical protein	ECs1925 /// ydaM /// ydaM /// Z2421	0000160 // two-component signal transduction system (phosphorelay) // inferred from electronic annotation /// 0006355 // regulation of transcription, DNA-dependent // inferred from electronic annotation /// 0007165 // signal transduction // inferred from electronic annotation /// 160 // two-component signal transduction system (phosphorelay) // inferred from electronic annotation /// 6355 // regu…	---	0000155 // two-component sensor activity // inferred from electronic annotation /// 0004871 // signal transducer activity // inferred from electronic annotation /// 155 // two-component sensor activity // inferred from electronic annotation /// 4871 // signal transducer activity // inferred from electronic annotation
b1422_at	b1422	putative transcriptional regulator LYSR-type /// putative transcriptional regulator YdcI /// predicted DNA-binding transcriptional regulator /// putative transcriptional regulator LYSR-type	ECs2027 /// ycdI /// ydcI /// Z2299	0006350 // transcription // inferred from electronic annotation /// 0006355 // regulation of transcription, DNA-dependent // inferred from electronic annotation /// 0045449 // regulation of transcription // inferred from electronic annotation /// 45449 // regulation of transcription // inferred from electronic annotation /// 6350 // transcription // inferred from electronic annotation /// 6355 //…	---	0003677 // DNA binding // inferred from electronic annotation /// 0003700 // transcription factor activity // inferred from electronic annotation /// 3677 // DNA binding // inferred from electronic annotation /// 3700 // transcription factor activity // inferred from electronic annotation
b1439_at	b1439	fused predicted DNA-binding transcriptional regulator/predicted amino transferase	ydcR	0006350 // transcription // inferred from electronic annotation /// 0006355 // regulation of transcription, DNA-dependent // inferred from electronic annotation /// 0009058 // biosynthetic process // inferred from electronic annotation /// 0045449 // regulation of transcription // inferred from electronic annotation /// 45449 // regulation of transcription // inferred from electronic annotation /…	0005622 // intracellular // inferred from electronic annotation /// 5622 // intracellular // inferred from electronic annotation	0003677 // DNA binding // inferred from electronic annotation /// 0003700 // transcription factor activity // inferred from electronic annotation /// 0003824 // catalytic activity // inferred from electronic annotation /// 0005515 // protein binding // inferred from physical interaction /// 0008483 // transaminase activity // inferred from electronic annotation /// 0016740 // transferase activity…
b1450_at	b1450	putative DNA-binding transcriptional regulator /// predicted DNA-binding transcriptional regulator /// putative DNA-binding transcriptional regulator	ECs2054 /// mcbR /// Z2269	0006350 // transcription // inferred from electronic annotation /// 0006355 // regulation of transcription, DNA-dependent // inferred from electronic annotation /// 0045449 // regulation of transcription // inferred from electronic annotation /// 45449 // regulation of transcription // inferred from electronic annotation /// 6350 // transcription // inferred from electronic annotation /// 6355 //…	0005622 // intracellular // inferred from electronic annotation /// 5622 // intracellular // inferred from electronic annotation	0003677 // DNA binding // inferred from electronic annotation /// 0003700 // transcription factor activity // inferred from electronic annotation /// 0005515 // protein binding // inferred from physical interaction /// 3677 // DNA binding // inferred from electronic annotation /// 3700 // transcription factor activity // inferred from electronic annotation /// 5515 // protein binding // inferred …
b1499_at	b1499	transcriptional regulator YdeO /// predicted DNA-binding transcriptional activator /// transcriptional regulator YdeO	ECs2104 /// ydeO /// Z2209	0006350 // transcription // inferred from electronic annotation /// 0006355 // regulation of transcription, DNA-dependent // inferred from electronic annotation /// 0045449 // regulation of transcription // inferred from electronic annotation /// 45449 // regulation of transcription // inferred from electronic annotation /// 6350 // transcription // inferred from electronic annotation /// 6355 //…	0005622 // intracellular // inferred from electronic annotation /// 5622 // intracellular // inferred from electronic annotation	0003677 // DNA binding // inferred from electronic annotation /// 0003700 // transcription factor activity // inferred from electronic annotation /// 0043565 // sequence-specific DNA binding // inferred from electronic annotation /// 3677 // DNA binding // inferred from electronic annotation /// 3700 // transcription factor activity // inferred from electronic annotation /// 43565 // sequence-spe…
b1559_at	b1559	Qin prophage; predicted antitermination protein Q	quuQ	0006350 // transcription // inferred from electronic annotation /// 0006355 // regulation of transcription, DNA-dependent // inferred from electronic annotation /// 0006457 // protein folding // inferred from electronic annotation /// 0031564 // transcription antitermination // inferred from electronic annotation /// 0045449 // regulation of transcription // inferred from electronic annotation //…	---	0003677 // DNA binding // inferred from electronic annotation /// 0031072 // heat shock protein binding // inferred from electronic annotation /// 0051082 // unfolded protein binding // inferred from electronic annotation /// 31072 // heat shock protein binding // inferred from electronic annotation /// 3677 // DNA binding // inferred from electronic annotation /// 51082 // unfolded protein bindi…
b1649_at	b1649	hypothetical protein /// predicted DNA-binding transcriptional regulator /// putative transcriptional regulator YdhM /// hypothetical protein	ECs2357 /// nemR /// ydhM /// Z2666	0006350 // transcription // inferred from electronic annotation /// 0006355 // regulation of transcription, DNA-dependent // inferred from electronic annotation /// 0045449 // regulation of transcription // inferred from electronic annotation /// 45449 // regulation of transcription // inferred from electronic annotation /// 6350 // transcription // inferred from electronic annotation /// 6355 //…	---	0003677 // DNA binding // inferred from electronic annotation /// 0003700 // transcription factor activity // inferred from electronic annotation /// 0030528 // transcription regulator activity // inferred from electronic annotation /// 30528 // transcription regulator activity // inferred from electronic annotation /// 3677 // DNA binding // inferred from electronic annotation /// 3700 // transc…
b1696_at	IRU_b1696	putative ARAC-type regulatory protein /// predicted DNA-binding transcriptional regulator /// putative ARAC-type regulatory protein	ECs2403 /// ydiP /// Z2724	0006350 // transcription // inferred from electronic annotation /// 0006355 // regulation of transcription, DNA-dependent // inferred from electronic annotation /// 0045449 // regulation of transcription // inferred from electronic annotation /// 45449 // regulation of transcription // inferred from electronic annotation /// 6350 // transcription // inferred from electronic annotation /// 6355 //…	0005622 // intracellular // inferred from electronic annotation /// 5622 // intracellular // inferred from electronic annotation	0003677 // DNA binding // inferred from electronic annotation /// 0003700 // transcription factor activity // inferred from electronic annotation /// 0043565 // sequence-specific DNA binding // inferred from electronic annotation /// 3677 // DNA binding // inferred from electronic annotation /// 3700 // transcription factor activity // inferred from electronic annotation /// 43565 // sequence-spe…
b1770_at	b1770	putative DEOR-type transcriptional regulator /// putative transcriptional regulator YdjF /// predicted DNA-binding transcriptional regulator /// putative DEOR-type transcriptional regulator	ECs2479 /// ydjF /// ydjF /// Z2808	0006350 // transcription // inferred from electronic annotation /// 0006355 // regulation of transcription, DNA-dependent // inferred from electronic annotation /// 0045449 // regulation of transcription // inferred from electronic annotation /// 45449 // regulation of transcription // inferred from electronic annotation /// 6350 // transcription // inferred from electronic annotation /// 6355 //…	0005622 // intracellular // inferred from electronic annotation /// 5622 // intracellular // inferred from electronic annotation	0003677 // DNA binding // inferred from electronic annotation /// 0003700 // transcription factor activity // inferred from electronic annotation /// 0005515 // protein binding // inferred from physical interaction /// 3677 // DNA binding // inferred from electronic annotation /// 3700 // transcription factor activity // inferred from electronic annotation /// 5515 // protein binding // inferred …
b1827_at	b1827	putative regulator /// predicted DNA-binding transcriptional regulator /// putative regulator	ECs2537 /// kdgR /// Z2874	0006350 // transcription // inferred from electronic annotation /// 0006355 // regulation of transcription, DNA-dependent // inferred from electronic annotation /// 0045449 // regulation of transcription // inferred from electronic annotation /// 45449 // regulation of transcription // inferred from electronic annotation /// 6350 // transcription // inferred from electronic annotation /// 6355 //…	---	0003677 // DNA binding // inferred from electronic annotation /// 3677 // DNA binding // inferred from electronic annotation
b2248_at	b2248	putative regulator /// predicted DNA-binding transcriptional regulator /// putative regulator	ECs3136 /// yfaX /// Z3506	0006350 // transcription // inferred from electronic annotation /// 0006355 // regulation of transcription, DNA-dependent // inferred from electronic annotation /// 0045449 // regulation of transcription // inferred from electronic annotation /// 45449 // regulation of transcription // inferred from electronic annotation /// 6350 // transcription // inferred from electronic annotation /// 6355 //…	---	0003677 // DNA binding // inferred from electronic annotation /// 0005515 // protein binding // inferred from physical interaction /// 3677 // DNA binding // inferred from electronic annotation /// 5515 // protein binding // inferred from physical interaction
b2381_at	b2381	hypothetical protein /// predicted response regulator in two-component system withYpdA	ypdB /// ypdB	0000160 // two-component signal transduction system (phosphorelay) // inferred from electronic annotation /// 0006350 // transcription // inferred from electronic annotation /// 0006355 // regulation of transcription, DNA-dependent // inferred from electronic annotation /// 0045449 // regulation of transcription // inferred from electronic annotation /// 160 // two-component signal transduction s…	---	0000156 // two-component response regulator activity // inferred from electronic annotation /// 0003677 // DNA binding // inferred from electronic annotation /// 0005515 // protein binding // inferred from physical interaction /// 156 // two-component response regulator activity // inferred from electronic annotation /// 3677 // DNA binding // inferred from electronic annotation /// 5515 // prote…
b2382_at	b2382	putative ARAC-type regulatory protein /// predicted DNA-binding protein /// putative ARAC-type regulatory protein	ECs3262 /// ypdC /// Z3647	0006350 // transcription // inferred from electronic annotation /// 0006355 // regulation of transcription, DNA-dependent // inferred from electronic annotation /// 0045449 // regulation of transcription // inferred from electronic annotation /// 45449 // regulation of transcription // inferred from electronic annotation /// 6350 // transcription // inferred from electronic annotation /// 6355 //…	0005622 // intracellular // inferred from electronic annotation /// 5622 // intracellular // inferred from electronic annotation	0003677 // DNA binding // inferred from electronic annotation /// 0003700 // transcription factor activity // inferred from electronic annotation /// 0005515 // protein binding // inferred from physical interaction /// 0043565 // sequence-specific DNA binding // inferred from electronic annotation /// 3677 // DNA binding // inferred from electronic annotation /// 3700 // transcription factor acti…
b2531_at	b2531	DNA-binding transcriptional regulator IscR /// DNA-binding transcriptional repressor /// DNA-binding transcriptional regulator IscR /// DNA-binding transcriptional regulator IscR	ECs3397 /// iscR /// yfhP /// Z3798	0006350 // transcription // inferred from electronic annotation /// 0006355 // regulation of transcription, DNA-dependent // inferred from electronic annotation /// 0006950 // response to stress // inferred from electronic annotation /// 0045449 // regulation of transcription // inferred from electronic annotation /// 45449 // regulation of transcription // inferred from electronic annotation ///…	---	0003677 // DNA binding // inferred from electronic annotation /// 0003690 // double-stranded DNA binding // inferred from electronic annotation /// 0003700 // transcription factor activity // inferred from electronic annotation /// 0005506 // iron ion binding // inferred from electronic annotation /// 0046872 // metal ion binding // inferred from electronic annotation /// 0051536 // iron-sulfur c…
b2667_at	b2667	hypothetical protein /// putative transcriptional regulator YgaV /// predicted DNA-binding transcriptional regulator /// hypothetical protein	ECs3528 /// ygaV /// ygaV /// Z3966	0006350 // transcription // inferred from electronic annotation /// 0006355 // regulation of transcription, DNA-dependent // inferred from electronic annotation /// 0045449 // regulation of transcription // inferred from electronic annotation /// 45449 // regulation of transcription // inferred from electronic annotation /// 6350 // transcription // inferred from electronic annotation /// 6355 //…	0005622 // intracellular // inferred from electronic annotation /// 5622 // intracellular // inferred from electronic annotation	0003677 // DNA binding // inferred from electronic annotation /// 0003700 // transcription factor activity // inferred from electronic annotation /// 3677 // DNA binding // inferred from electronic annotation /// 3700 // transcription factor activity // inferred from electronic annotation
b3694_at	b3694	hypothetical protein /// predicted DNA-binding transcriptional regulator	c4616 /// dgoR	0006350 // transcription // inferred from electronic annotation /// 0006355 // regulation of transcription, DNA-dependent // inferred from electronic annotation /// 0045449 // regulation of transcription // inferred from electronic annotation /// 45449 // regulation of transcription // inferred from electronic annotation /// 6350 // transcription // inferred from electronic annotation /// 6355 //…	0005622 // intracellular // inferred from electronic annotation /// 5622 // intracellular // inferred from electronic annotation	0003677 // DNA binding // inferred from electronic annotation /// 0003700 // transcription factor activity // inferred from electronic annotation /// 3677 // DNA binding // inferred from electronic annotation /// 3700 // transcription factor activity // inferred from electronic annotation
b4250_at	b4250	predicted transcriptional regulator	yjgJ	0006350 // transcription // inferred from electronic annotation /// 0006355 // regulation of transcription, DNA-dependent // inferred from electronic annotation /// 0045449 // regulation of transcription // inferred from electronic annotation /// 45449 // regulation of transcription // inferred from electronic annotation /// 6350 // transcription // inferred from electronic annotation /// 6355 //…	---	0003677 // DNA binding // inferred from electronic annotation /// 0003700 // transcription factor activity // inferred from electronic annotation /// 3677 // DNA binding // inferred from electronic annotation /// 3700 // transcription factor activity // inferred from electronic annotation
baeR_b2079_at	baeR_b2079	DNA-binding transcriptional regulator BaeR /// DNA-binding response regulator in two-component regulatory system with BaeS /// DNA-binding transcriptional regulator BaeR	baeR /// baeR /// ECs2887	0000160 // two-component signal transduction system (phosphorelay) // inferred from electronic annotation /// 0006350 // transcription // inferred from electronic annotation /// 0006355 // regulation of transcription, DNA-dependent // inferred from electronic annotation /// 0045449 // regulation of transcription // inferred from electronic annotation /// 160 // two-component signal transduction s…	0005737 // cytoplasm // inferred from electronic annotation /// 5737 // cytoplasm // inferred from electronic annotation	0000156 // two-component response regulator activity // inferred from electronic annotation /// 0003677 // DNA binding // inferred from electronic annotation /// 156 // two-component response regulator activity // inferred from electronic annotation /// 3677 // DNA binding // inferred from electronic annotation
barA_b2786_at	barA_b2786	hybrid sensory histidine kinase BarA /// hybrid sensory histidine kinase, in two-component regulatory system with UvrY /// hybrid sensory histidine kinase BarA	barA /// barA /// ECs3646	0000160 // two-component signal transduction system (phosphorelay) // inferred from electronic annotation /// 0006350 // transcription // inferred from electronic annotation /// 0006355 // regulation of transcription, DNA-dependent // inferred from electronic annotation /// 0007165 // signal transduction // inferred from electronic annotation /// 0016310 // phosphorylation // inferred from electr…	0005886 // plasma membrane // inferred from electronic annotation /// 0016020 // membrane // inferred from electronic annotation /// 0016021 // integral to membrane // inferred from electronic annotation /// 16020 // membrane // inferred from electronic annotation /// 16021 // integral to membrane // inferred from electronic annotation /// 5886 // plasma membrane // inferred from electronic annot…	0000155 // two-component sensor activity // inferred from electronic annotation /// 0000156 // two-component response regulator activity // inferred from electronic annotation /// 0000166 // nucleotide binding // inferred from electronic annotation /// 0004673 // protein histidine kinase activity // inferred from electronic annotation /// 0004871 // signal transducer activity // inferred from ele…
basR_b4113_at	basR_b4113	DNA-binding transcriptional regulator BasR /// DNA-binding response regulator in two-component regulatory system with BasS /// DNA-binding transcriptional regulator BasR	basR /// basR /// ECs5095	0000160 // two-component signal transduction system (phosphorelay) // inferred from electronic annotation /// 0006350 // transcription // inferred from electronic annotation /// 0006355 // regulation of transcription, DNA-dependent // inferred from electronic annotation /// 0045449 // regulation of transcription // inferred from electronic annotation /// 0046677 // response to antibiotic // infer…	0005737 // cytoplasm // inferred from electronic annotation /// 5737 // cytoplasm // inferred from electronic annotation	0000156 // two-component response regulator activity // inferred from electronic annotation /// 0003677 // DNA binding // inferred from electronic annotation /// 156 // two-component response regulator activity // inferred from electronic annotation /// 3677 // DNA binding // inferred from electronic annotation
betI_b0313_at	betI_b0313	transcriptional regulator BetI /// DNA-binding transcriptional repressor /// transcriptional regulator BetI	betI /// betI /// ECs0359	0006350 // transcription // inferred from electronic annotation /// 0006355 // regulation of transcription, DNA-dependent // inferred from electronic annotation /// 0019285 // glycine betaine biosynthetic process from choline // inferred from electronic annotation /// 0045449 // regulation of transcription // inferred from electronic annotation /// 0045892 // negative regulation of transcription,…	---	0003677 // DNA binding // inferred from electronic annotation /// 0003700 // transcription factor activity // inferred from electronic annotation /// 3677 // DNA binding // inferred from electronic annotation /// 3700 // transcription factor activity // inferred from electronic annotation
bglG_b3723_at	bglG_b3723	transcriptional antiterminator of the bgl operon	bglG	0006350 // transcription // inferred from electronic annotation /// 0006355 // regulation of transcription, DNA-dependent // inferred from electronic annotation /// 0045449 // regulation of transcription // inferred from electronic annotation /// 0045893 // positive regulation of transcription, DNA-dependent // inferred from electronic annotation /// 45449 // regulation of transcription // inferr…	---	0003723 // RNA binding // inferred from electronic annotation /// 3723 // RNA binding // inferred from electronic annotation
birA_b3973_at	birA_b3973	bifunctional biotin-[acetylCoA carboxylase] holoenzyme synthetase/ DNA-binding transcriptional repressor, bio-5-AMP-binding	birA	0006350 // transcription // inferred from electronic annotation /// 0006355 // regulation of transcription, DNA-dependent // inferred from electronic annotation /// 0006464 // protein modification process // inferred from electronic annotation /// 0045449 // regulation of transcription // inferred from electronic annotation /// 45449 // regulation of transcription // inferred from electronic anno…	---	0000166 // nucleotide binding // inferred from electronic annotation /// 0003677 // DNA binding // inferred from electronic annotation /// 0003824 // catalytic activity // inferred from electronic annotation /// 0004077 // biotin-[acetyl-CoA-carboxylase] ligase activity // inferred from electronic annotation /// 0005515 // protein binding // inferred from physical interaction /// 0005524 // ATP b…
cadC_b4133_at	cadC_b4133	DNA-binding transcriptional activator CadC /// DNA-binding transcriptional activator /// DNA-binding transcriptional activator CadC	cadC /// cadC /// ECs5115	0000160 // two-component signal transduction system (phosphorelay) // inferred from electronic annotation /// 0006350 // transcription // inferred from electronic annotation /// 0006355 // regulation of transcription, DNA-dependent // inferred from electronic annotation /// 0045449 // regulation of transcription // inferred from electronic annotation /// 160 // two-component signal transduction s…	0005622 // intracellular // inferred from electronic annotation /// 0005886 // plasma membrane // inferred from electronic annotation /// 0016020 // membrane // inferred from electronic annotation /// 0016021 // integral to membrane // inferred from electronic annotation /// 16020 // membrane // inferred from electronic annotation /// 16021 // integral to membrane // inferred from electronic anno…	0000156 // two-component response regulator activity // inferred from electronic annotation /// 0003677 // DNA binding // inferred from electronic annotation /// 156 // two-component response regulator activity // inferred from electronic annotation /// 3677 // DNA binding // inferred from electronic annotation
cbl_b1987_at	cbl_b1987	DNA-binding transcriptional activator of cysteine biosynthesis	cbl	0006350 // transcription // inferred from electronic annotation /// 0006355 // regulation of transcription, DNA-dependent // inferred from electronic annotation /// 0045449 // regulation of transcription // inferred from electronic annotation /// 45449 // regulation of transcription // inferred from electronic annotation /// 6350 // transcription // inferred from electronic annotation /// 6355 //…	---	0003677 // DNA binding // inferred from electronic annotation /// 0003700 // transcription factor activity // inferred from electronic annotation /// 3677 // DNA binding // inferred from electronic annotation /// 3700 // transcription factor activity // inferred from electronic annotation
celD_b1735_at	celD_b1735	DNA-binding transcriptional regulator ChbR /// DNA-binding transcriptional dual regulator /// DNA-binding transcriptional regulator ChbR	celD /// chbR /// ECs2441	0006350 // transcription // inferred from electronic annotation /// 0006355 // regulation of transcription, DNA-dependent // inferred from electronic annotation /// 0045449 // regulation of transcription // inferred from electronic annotation /// 45449 // regulation of transcription // inferred from electronic annotation /// 6350 // transcription // inferred from electronic annotation /// 6355 //…	0005622 // intracellular // inferred from electronic annotation /// 5622 // intracellular // inferred from electronic annotation	0003677 // DNA binding // inferred from electronic annotation /// 0003700 // transcription factor activity // inferred from electronic annotation /// 0005515 // protein binding // inferred from physical interaction /// 0043565 // sequence-specific DNA binding // inferred from electronic annotation /// 3677 // DNA binding // inferred from electronic annotation /// 3700 // transcription factor acti…
cheB_b1883_at	cheB_b1883	chemotaxis-specific methylesterase /// fused chemotaxis regulator: protein-glutamate methylesterase in two-component regulatory system with CheA /// chemotaxis-specific methylesterase	cheB /// cheB /// ECs2593	0000160 // two-component signal transduction system (phosphorelay) // inferred from electronic annotation /// 0006355 // regulation of transcription, DNA-dependent // inferred from electronic annotation /// 0006935 // chemotaxis // inferred from electronic annotation /// 0007165 // signal transduction // inferred from electronic annotation /// 0007606 // sensory perception of chemical stimulus //…	0005737 // cytoplasm // inferred from electronic annotation /// 5737 // cytoplasm // inferred from electronic annotation	0000156 // two-component response regulator activity // inferred from electronic annotation /// 0004871 // signal transducer activity // inferred from electronic annotation /// 0008984 // protein-glutamate methylesterase activity // inferred from electronic annotation /// 0016787 // hydrolase activity // inferred from electronic annotation /// 156 // two-component response regulator activity // i…
cheY_b1882_at	cheY_b1882	chemotaxis regulatory protein CheY /// chemotaxis regulator transmitting signal to flagellar motor component /// chemotaxis regulatory protein CheY	cheY /// cheY /// ECs2592	0000160 // two-component signal transduction system (phosphorelay) // inferred from electronic annotation /// 0001539 // ciliary or flagellar motility // inferred from electronic annotation /// 0006355 // regulation of transcription, DNA-dependent // inferred from electronic annotation /// 0006935 // chemotaxis // inferred from electronic annotation /// 1539 // ciliary or flagellar motility // in…	0005737 // cytoplasm // inferred from electronic annotation /// 5737 // cytoplasm // inferred from electronic annotation	0000156 // two-component response regulator activity // inferred from electronic annotation /// 0000287 // magnesium ion binding // inferred from electronic annotation /// 0046872 // metal ion binding // inferred from electronic annotation /// 156 // two-component response regulator activity // inferred from electronic annotation /// 287 // magnesium ion binding // inferred from electronic annota…
citA_b0619_at	citA_b0619	sensor kinase dpiB /// putative sensor-type protein /// sensory histidine kinase in two-component regulatory system with citB /// putative sensor-type protein	citA /// citA /// dpiB /// ECs0658	0000160 // two-component signal transduction system (phosphorelay) // inferred from electronic annotation /// 0006355 // regulation of transcription, DNA-dependent // inferred from electronic annotation /// 0007165 // signal transduction // inferred from electronic annotation /// 0016310 // phosphorylation // inferred from electronic annotation /// 0018106 // peptidyl-histidine phosphorylation //…	0005886 // plasma membrane // inferred from electronic annotation /// 0016020 // membrane // inferred from electronic annotation /// 0016021 // integral to membrane // inferred from electronic annotation /// 16020 // membrane // inferred from electronic annotation /// 16021 // integral to membrane // inferred from electronic annotation /// 5886 // plasma membrane // inferred from electronic annot…	0000155 // two-component sensor activity // inferred from electronic annotation /// 0000166 // nucleotide binding // inferred from electronic annotation /// 0004673 // protein histidine kinase activity // inferred from electronic annotation /// 0004871 // signal transducer activity // inferred from electronic annotation /// 0005515 // protein binding // inferred from physical interaction /// 0005…
citB_b0620_at	citB_b0620	two-component response regulator DpiA /// DNA-binding response regulator in two-component regulatory system with citA	dpiA /// dpiA	0000160 // two-component signal transduction system (phosphorelay) // inferred from electronic annotation /// 0006350 // transcription // inferred from electronic annotation /// 0006355 // regulation of transcription, DNA-dependent // inferred from electronic annotation /// 0045449 // regulation of transcription // inferred from electronic annotation /// 160 // two-component signal transduction s…	0005737 // cytoplasm // inferred from electronic annotation /// 5737 // cytoplasm // inferred from electronic annotation	0000156 // two-component response regulator activity // inferred from electronic annotation /// 0003677 // DNA binding // inferred from electronic annotation /// 156 // two-component response regulator activity // inferred from electronic annotation /// 3677 // DNA binding // inferred from electronic annotation
cpxR_b3912_at	cpxR_b3912	DNA-binding transcriptional regulator CpxR /// DNA-binding response regulator in two-component regulatory system with CpxA /// DNA-binding transcriptional regulator CpxR	cpxR /// cpxR /// ECs4838	0000160 // two-component signal transduction system (phosphorelay) // inferred from electronic annotation /// 0006350 // transcription // inferred from electronic annotation /// 0006355 // regulation of transcription, DNA-dependent // inferred from electronic annotation /// 0045449 // regulation of transcription // inferred from electronic annotation /// 160 // two-component signal transduction s…	0005737 // cytoplasm // inferred from electronic annotation /// 5737 // cytoplasm // inferred from electronic annotation	0000156 // two-component response regulator activity // inferred from electronic annotation /// 0003677 // DNA binding // inferred from electronic annotation /// 0005515 // protein binding // inferred from physical interaction /// 156 // two-component response regulator activity // inferred from electronic annotation /// 3677 // DNA binding // inferred from electronic annotation /// 5515 // prote…
creB_b4398_at	creB_b4398	DNA-binding response regulator in two-component regulatory system with CreC	creB	0000160 // two-component signal transduction system (phosphorelay) // inferred from electronic annotation /// 0006350 // transcription // inferred from electronic annotation /// 0006355 // regulation of transcription, DNA-dependent // inferred from electronic annotation /// 0045449 // regulation of transcription // inferred from electronic annotation /// 160 // two-component signal transduction s…	0005737 // cytoplasm // inferred from electronic annotation /// 5737 // cytoplasm // inferred from electronic annotation	0000156 // two-component response regulator activity // inferred from electronic annotation /// 0003677 // DNA binding // inferred from electronic annotation /// 156 // two-component response regulator activity // inferred from electronic annotation /// 3677 // DNA binding // inferred from electronic annotation
crp_b3357_at	crp_b3357	cAMP-regulatory protein /// DNA-binding transcriptional dual regulator /// cAMP-regulatory protein	crp /// crp /// ECs4208	0006350 // transcription // inferred from electronic annotation /// 0006355 // regulation of transcription, DNA-dependent // inferred from electronic annotation /// 0045449 // regulation of transcription // inferred from electronic annotation /// 45449 // regulation of transcription // inferred from electronic annotation /// 6350 // transcription // inferred from electronic annotation /// 6355 //…	0005622 // intracellular // inferred from electronic annotation /// 5622 // intracellular // inferred from electronic annotation	0000166 // nucleotide binding // inferred from electronic annotation /// 0003677 // DNA binding // inferred from electronic annotation /// 0003700 // transcription factor activity // inferred from electronic annotation /// 0005515 // protein binding // inferred from physical interaction /// 0030552 // cAMP binding // inferred from electronic annotation /// 166 // nucleotide binding // inferred fr…
csgD_b1040_at	csgD_b1040	DNA-binding transcriptional regulator CsgD /// DNA-binding transcriptional activator in two-component regulatory system /// DNA-binding transcriptional regulator CsgD	csgD /// csgD /// ECs1417	0000160 // two-component signal transduction system (phosphorelay) // inferred from electronic annotation /// 0006350 // transcription // inferred from electronic annotation /// 0006355 // regulation of transcription, DNA-dependent // inferred from electronic annotation /// 0045449 // regulation of transcription // inferred from electronic annotation /// 160 // two-component signal transduction s…	0005622 // intracellular // inferred from electronic annotation /// 5622 // intracellular // inferred from electronic annotation	0000156 // two-component response regulator activity // inferred from electronic annotation /// 0003677 // DNA binding // inferred from electronic annotation /// 0003700 // transcription factor activity // inferred from electronic annotation /// 0043565 // sequence-specific DNA binding // inferred from electronic annotation /// 156 // two-component response regulator activity // inferred from ele…
csiE_b2535_at	csiE_b2535	stationary phase inducible protein CsiE /// stationary phase inducible protein /// stationary phase inducible protein CsiE	csiE /// csiE /// ECs3401	0006355 // regulation of transcription, DNA-dependent // inferred from electronic annotation /// 6355 // regulation of transcription, DNA-dependent // inferred from electronic annotation	---	---
cspA_b3556_at	cspA_b3556	major cold shock protein /// major cold shock protein	cspA /// ECs4441	0006350 // transcription // inferred from electronic annotation /// 0006355 // regulation of transcription, DNA-dependent // inferred from electronic annotation /// 0006950 // response to stress // inferred from electronic annotation /// 0045449 // regulation of transcription // inferred from electronic annotation /// 45449 // regulation of transcription // inferred from electronic annotation ///…	0005737 // cytoplasm // inferred from electronic annotation /// 5737 // cytoplasm // inferred from electronic annotation	0003676 // nucleic acid binding // inferred from electronic annotation /// 0003677 // DNA binding // inferred from electronic annotation /// 3676 // nucleic acid binding // inferred from electronic annotation /// 3677 // DNA binding // inferred from electronic annotation
cspB_b1557_at	cspB_b1557	Qin prophage; cold shock protein	cspB	0006350 // transcription // inferred from electronic annotation /// 0006355 // regulation of transcription, DNA-dependent // inferred from electronic annotation /// 0006950 // response to stress // inferred from electronic annotation /// 0045449 // regulation of transcription // inferred from electronic annotation /// 45449 // regulation of transcription // inferred from electronic annotation ///…	0005737 // cytoplasm // inferred from electronic annotation /// 5737 // cytoplasm // inferred from electronic annotation	0003676 // nucleic acid binding // inferred from electronic annotation /// 0003677 // DNA binding // inferred from electronic annotation /// 3676 // nucleic acid binding // inferred from electronic annotation /// 3677 // DNA binding // inferred from electronic annotation
cspC_b1823_at	cspC_b1823	cold shock-like protein CspC /// stress protein, member of the CspA-family /// cold shock-like protein CspC	cspC /// cspC /// ECs2533	0006350 // transcription // inferred from electronic annotation /// 0006355 // regulation of transcription, DNA-dependent // inferred from electronic annotation /// 0045449 // regulation of transcription // inferred from electronic annotation /// 45449 // regulation of transcription // inferred from electronic annotation /// 6350 // transcription // inferred from electronic annotation /// 6355 //…	0005737 // cytoplasm // inferred from electronic annotation /// 0016020 // membrane // inferred from direct assay /// 16020 // membrane // inferred from direct assay /// 5737 // cytoplasm // inferred from electronic annotation	0003676 // nucleic acid binding // inferred from electronic annotation /// 0003677 // DNA binding // inferred from electronic annotation /// 3676 // nucleic acid binding // inferred from electronic annotation /// 3677 // DNA binding // inferred from electronic annotation
cspD_b0880_at	cspD_b0880	stationary phase/starvation inducible regulatory protein CspD /// cold shock protein homolog /// stationary phase/starvation inducible regulatory protein CspD	cspD /// cspD /// ECs0966	0006355 // regulation of transcription, DNA-dependent // inferred from electronic annotation /// 0006950 // response to stress // inferred from electronic annotation /// 0008156 // negative regulation of DNA replication // inferred from electronic annotation /// 6355 // regulation of transcription, DNA-dependent // inferred from electronic annotation /// 6950 // response to stress // inferred fro…	0005737 // cytoplasm // inferred from electronic annotation /// 5737 // cytoplasm // inferred from electronic annotation	0003676 // nucleic acid binding // inferred from electronic annotation /// 0003677 // DNA binding // inferred from electronic annotation /// 0003723 // RNA binding // inferred from electronic annotation /// 3676 // nucleic acid binding // inferred from electronic annotation /// 3677 // DNA binding // inferred from electronic annotation /// 3723 // RNA binding // inferred from electronic annotation
cspE_b0623_at	cspE_b0623	cold shock protein CspE /// DNA-binding transcriptional repressor	cspE /// cspE	0006350 // transcription // inferred from electronic annotation /// 0006355 // regulation of transcription, DNA-dependent // inferred from electronic annotation /// 0045449 // regulation of transcription // inferred from electronic annotation /// 45449 // regulation of transcription // inferred from electronic annotation /// 6350 // transcription // inferred from electronic annotation /// 6355 //…	0005737 // cytoplasm // inferred from electronic annotation /// 5737 // cytoplasm // inferred from electronic annotation	0003676 // nucleic acid binding // inferred from electronic annotation /// 0003677 // DNA binding // inferred from electronic annotation /// 3676 // nucleic acid binding // inferred from electronic annotation /// 3677 // DNA binding // inferred from electronic annotation
cspF_b1558_at	cspF_b1558	cold shock-like protein cspF /// Qin prophage; cold shock protein	cspF /// cspF	0006350 // transcription // inferred from electronic annotation /// 0006355 // regulation of transcription, DNA-dependent // inferred from electronic annotation /// 0045449 // regulation of transcription // inferred from electronic annotation /// 45449 // regulation of transcription // inferred from electronic annotation /// 6350 // transcription // inferred from electronic annotation /// 6355 //…	0005737 // cytoplasm // inferred from electronic annotation /// 5737 // cytoplasm // inferred from electronic annotation	0003676 // nucleic acid binding // inferred from electronic annotation /// 0003677 // DNA binding // inferred from electronic annotation /// 3676 // nucleic acid binding // inferred from electronic annotation /// 3677 // DNA binding // inferred from electronic annotation
cspG_b0990_at	cspG_b0990	cold shock protein CspG /// DNA-binding transcriptional regulator /// cold shock protein CspG	cspG /// cspG /// ECs1145	0006350 // transcription // inferred from electronic annotation /// 0006355 // regulation of transcription, DNA-dependent // inferred from electronic annotation /// 0006950 // response to stress // inferred from electronic annotation /// 0045449 // regulation of transcription // inferred from electronic annotation /// 45449 // regulation of transcription // inferred from electronic annotation ///…	0005737 // cytoplasm // inferred from electronic annotation /// 5737 // cytoplasm // inferred from electronic annotation	0003676 // nucleic acid binding // inferred from electronic annotation /// 0003677 // DNA binding // inferred from electronic annotation /// 0005515 // protein binding // inferred from physical interaction /// 3676 // nucleic acid binding // inferred from electronic annotation /// 3677 // DNA binding // inferred from electronic annotation /// 5515 // protein binding // inferred from physical inte…
cspH_b0989_at	cspH_b0989	cold shock-like protein /// stress protein, member of the CspA-family /// cold shock-like protein	cspH /// cspH /// ECs1144	0006350 // transcription // inferred from electronic annotation /// 0006355 // regulation of transcription, DNA-dependent // inferred from electronic annotation /// 0045449 // regulation of transcription // inferred from electronic annotation /// 45449 // regulation of transcription // inferred from electronic annotation /// 6350 // transcription // inferred from electronic annotation /// 6355 //…	0005737 // cytoplasm // inferred from electronic annotation /// 5737 // cytoplasm // inferred from electronic annotation	0003676 // nucleic acid binding // inferred from electronic annotation /// 0003677 // DNA binding // inferred from electronic annotation /// 3676 // nucleic acid binding // inferred from electronic annotation /// 3677 // DNA binding // inferred from electronic annotation
cspI_b1552_at	cspI_b1552	Qin prophage; cold shock protein	cspI	0006350 // transcription // inferred from electronic annotation /// 0006355 // regulation of transcription, DNA-dependent // inferred from electronic annotation /// 0045449 // regulation of transcription // inferred from electronic annotation /// 45449 // regulation of transcription // inferred from electronic annotation /// 6350 // transcription // inferred from electronic annotation /// 6355 //…	0005737 // cytoplasm // inferred from electronic annotation /// 5737 // cytoplasm // inferred from electronic annotation	0003676 // nucleic acid binding // inferred from electronic annotation /// 0003677 // DNA binding // inferred from electronic annotation /// 3676 // nucleic acid binding // inferred from electronic annotation /// 3677 // DNA binding // inferred from electronic annotation
cynR_b0338_at	cynR_b0338	DNA-binding transcriptional regulator CynR /// DNA-binding transcriptional dual regulator /// DNA-binding transcriptional regulator CynR	cynR /// cynR /// ECs0391	0006350 // transcription // inferred from electronic annotation /// 0006355 // regulation of transcription, DNA-dependent // inferred from electronic annotation /// 0045449 // regulation of transcription // inferred from electronic annotation /// 45449 // regulation of transcription // inferred from electronic annotation /// 6350 // transcription // inferred from electronic annotation /// 6355 //…	0005737 // cytoplasm // inferred from electronic annotation /// 5737 // cytoplasm // inferred from electronic annotation	0003677 // DNA binding // inferred from electronic annotation /// 0003700 // transcription factor activity // inferred from electronic annotation /// 3677 // DNA binding // inferred from electronic annotation /// 3700 // transcription factor activity // inferred from electronic annotation
cysB_b1275_at	cysB_b1275	transcriptional regulator CysB /// DNA-binding transcriptional dual regulator, O-acetyl-L-serine-binding	cysB /// cysB	0006350 // transcription // inferred from electronic annotation /// 0006355 // regulation of transcription, DNA-dependent // inferred from electronic annotation /// 0008652 // cellular amino acid biosynthetic process // inferred from electronic annotation /// 0019344 // cysteine biosynthetic process // inferred from electronic annotation /// 0045449 // regulation of transcription // inferred from…	0005737 // cytoplasm // inferred from electronic annotation /// 5737 // cytoplasm // inferred from electronic annotation	0003677 // DNA binding // inferred from electronic annotation /// 0003700 // transcription factor activity // inferred from electronic annotation /// 3677 // DNA binding // inferred from electronic annotation /// 3700 // transcription factor activity // inferred from electronic annotation
cytR_b3934_at	cytR_b3934	DNA-binding transcriptional regulator CytR /// DNA-binding transcriptional dual regulator /// DNA-binding transcriptional regulator CytR	cytR /// cytR /// ECs4861	0006350 // transcription // inferred from electronic annotation /// 0006355 // regulation of transcription, DNA-dependent // inferred from electronic annotation /// 0045449 // regulation of transcription // inferred from electronic annotation /// 45449 // regulation of transcription // inferred from electronic annotation /// 6350 // transcription // inferred from electronic annotation /// 6355 //…	0005622 // intracellular // inferred from electronic annotation /// 5622 // intracellular // inferred from electronic annotation	0003677 // DNA binding // inferred from electronic annotation /// 0003700 // transcription factor activity // inferred from electronic annotation /// 0005515 // protein binding // inferred from physical interaction /// 3677 // DNA binding // inferred from electronic annotation /// 3700 // transcription factor activity // inferred from electronic annotation /// 5515 // protein binding // inferred …
deoR_b0840_at	deoR_b0840	DNA-binding transcriptional repressor DeoR /// DNA-binding transcriptional repressor /// DNA-binding transcriptional repressor DeoR	deoR /// deoR /// ECs0920	0006350 // transcription // inferred from electronic annotation /// 0006355 // regulation of transcription, DNA-dependent // inferred from electronic annotation /// 0045449 // regulation of transcription // inferred from electronic annotation /// 45449 // regulation of transcription // inferred from electronic annotation /// 6350 // transcription // inferred from electronic annotation /// 6355 //…	0005622 // intracellular // inferred from electronic annotation /// 5622 // intracellular // inferred from electronic annotation	0003677 // DNA binding // inferred from electronic annotation /// 0003700 // transcription factor activity // inferred from electronic annotation /// 3677 // DNA binding // inferred from electronic annotation /// 3700 // transcription factor activity // inferred from electronic annotation
dsdC_b2364_at	dsdC_b2364	DNA-binding transcriptional dual regulator	dsdC	0006350 // transcription // inferred from electronic annotation /// 0006355 // regulation of transcription, DNA-dependent // inferred from electronic annotation /// 0045449 // regulation of transcription // inferred from electronic annotation /// 45449 // regulation of transcription // inferred from electronic annotation /// 6350 // transcription // inferred from electronic annotation /// 6355 //…	---	0003677 // DNA binding // inferred from electronic annotation /// 0003700 // transcription factor activity // inferred from electronic annotation /// 3677 // DNA binding // inferred from electronic annotation /// 3700 // transcription factor activity // inferred from electronic annotation
ebgR_b3075_at	ebgR_b3075	DNA-binding transcriptional repressor EbgR /// DNA-binding transcriptional repressor /// DNA-binding transcriptional repressor EbgR	ebgR /// ebgR /// ECs3957	0006350 // transcription // inferred from electronic annotation /// 0006355 // regulation of transcription, DNA-dependent // inferred from electronic annotation /// 0045449 // regulation of transcription // inferred from electronic annotation /// 45449 // regulation of transcription // inferred from electronic annotation /// 6350 // transcription // inferred from electronic annotation /// 6355 //…	0005622 // intracellular // inferred from electronic annotation /// 5622 // intracellular // inferred from electronic annotation	0003677 // DNA binding // inferred from electronic annotation /// 0003700 // transcription factor activity // inferred from electronic annotation /// 3677 // DNA binding // inferred from electronic annotation /// 3700 // transcription factor activity // inferred from electronic annotation
emrR_b2684_at	emrR_b2684	transcriptional repressor MprA /// transcriptional repressor MprA /// DNA-binding transcriptional repressor of microcin B17 synthesis and multidrug efflux	ECs3546 /// emrR /// mprA	0006350 // transcription // inferred from electronic annotation /// 0006355 // regulation of transcription, DNA-dependent // inferred from electronic annotation /// 0045449 // regulation of transcription // inferred from electronic annotation /// 45449 // regulation of transcription // inferred from electronic annotation /// 6350 // transcription // inferred from electronic annotation /// 6355 //…	0005622 // intracellular // inferred from electronic annotation /// 5622 // intracellular // inferred from electronic annotation	0003677 // DNA binding // inferred from electronic annotation /// 0003700 // transcription factor activity // inferred from electronic annotation /// 3677 // DNA binding // inferred from electronic annotation /// 3700 // transcription factor activity // inferred from electronic annotation
envR_b3264_at	envR_b3264	DNA-binding transcriptional regulator EnvR /// DNA-binding transcriptional regulator EnvR /// DNA-binding transcriptional regulator	ECs4136 /// envR /// envR	0006350 // transcription // inferred from electronic annotation /// 0006355 // regulation of transcription, DNA-dependent // inferred from electronic annotation /// 0045449 // regulation of transcription // inferred from electronic annotation /// 45449 // regulation of transcription // inferred from electronic annotation /// 6350 // transcription // inferred from electronic annotation /// 6355 //…	---	0003677 // DNA binding // inferred from electronic annotation /// 0003700 // transcription factor activity // inferred from electronic annotation /// 0005515 // protein binding // inferred from physical interaction /// 0030528 // transcription regulator activity // inferred from electronic annotation /// 30528 // transcription regulator activity // inferred from electronic annotation /// 3677 // …
envY_b0566_at	envY_b0566	EnvY /// envelope protein; thermoregulation of porin biosynthesis /// DNA-binding transcriptional activator of porin biosynthesis	ECs0598 /// envY /// envY	0006350 // transcription // inferred from electronic annotation /// 0006355 // regulation of transcription, DNA-dependent // inferred from electronic annotation /// 0045449 // regulation of transcription // inferred from electronic annotation /// 45449 // regulation of transcription // inferred from electronic annotation /// 6350 // transcription // inferred from electronic annotation /// 6355 //…	0005622 // intracellular // inferred from electronic annotation /// 0019031 // viral envelope // inferred from electronic annotation /// 19031 // viral envelope // inferred from electronic annotation /// 5622 // intracellular // inferred from electronic annotation	0003677 // DNA binding // inferred from electronic annotation /// 0003700 // transcription factor activity // inferred from electronic annotation /// 0043565 // sequence-specific DNA binding // inferred from electronic annotation /// 3677 // DNA binding // inferred from electronic annotation /// 3700 // transcription factor activity // inferred from electronic annotation /// 43565 // sequence-spe…
evgA_b2369_at	evgA_b2369	DNA-binding transcriptional activator EvgA /// DNA-binding transcriptional activator EvgA /// DNA-binding response regulator in two-component regulatory system with EvgS	ECs3248 /// evgA /// evgA	0000160 // two-component signal transduction system (phosphorelay) // inferred from electronic annotation /// 0006350 // transcription // inferred from electronic annotation /// 0006355 // regulation of transcription, DNA-dependent // inferred from electronic annotation /// 0045449 // regulation of transcription // inferred from electronic annotation /// 160 // two-component signal transduction s…	0005622 // intracellular // inferred from electronic annotation /// 0005737 // cytoplasm // inferred from electronic annotation /// 5622 // intracellular // inferred from electronic annotation /// 5737 // cytoplasm // inferred from electronic annotation	0000156 // two-component response regulator activity // inferred from electronic annotation /// 0003677 // DNA binding // inferred from electronic annotation /// 0003700 // transcription factor activity // inferred from electronic annotation /// 0043565 // sequence-specific DNA binding // inferred from electronic annotation /// 156 // two-component response regulator activity // inferred from ele…
evgS_b2370_at	evgS_b2370	hybrid sensory histidine kinase in two-component regulatory system with EvgA	evgS	0000160 // two-component signal transduction system (phosphorelay) // inferred from electronic annotation /// 0006355 // regulation of transcription, DNA-dependent // inferred from electronic annotation /// 0006810 // transport // inferred from electronic annotation /// 0007165 // signal transduction // inferred from electronic annotation /// 0016310 // phosphorylation // inferred from electronic…	0005886 // plasma membrane // inferred from electronic annotation /// 0016020 // membrane // inferred from electronic annotation /// 0016021 // integral to membrane // inferred from electronic annotation /// 0030288 // outer membrane-bounded periplasmic space // inferred from electronic annotation /// 16020 // membrane // inferred from electronic annotation /// 16021 // integral to membrane // in…	0000155 // two-component sensor activity // inferred from electronic annotation /// 0000156 // two-component response regulator activity // inferred from electronic annotation /// 0000166 // nucleotide binding // inferred from electronic annotation /// 0004673 // protein histidine kinase activity // inferred from electronic annotation /// 0004871 // signal transducer activity // inferred from ele…
exuR_b3094_at	exuR_b3094	DNA-binding transcriptional repressor	exuR	0006350 // transcription // inferred from electronic annotation /// 0006355 // regulation of transcription, DNA-dependent // inferred from electronic annotation /// 0045449 // regulation of transcription // inferred from electronic annotation /// 45449 // regulation of transcription // inferred from electronic annotation /// 6350 // transcription // inferred from electronic annotation /// 6355 //…	0005622 // intracellular // inferred from electronic annotation /// 5622 // intracellular // inferred from electronic annotation	0003677 // DNA binding // inferred from electronic annotation /// 0003700 // transcription factor activity // inferred from electronic annotation /// 3677 // DNA binding // inferred from electronic annotation /// 3700 // transcription factor activity // inferred from electronic annotation
fadR_b1187_at	fadR_b1187	fatty acid metabolism regulator /// fatty acid metabolism regulator /// DNA-binding transcriptional dual regulator of fatty acid metabolism	ECs1682 /// fadR /// fadR	0006350 // transcription // inferred from electronic annotation /// 0006355 // regulation of transcription, DNA-dependent // inferred from electronic annotation /// 0006629 // lipid metabolic process // inferred from electronic annotation /// 0006631 // fatty acid metabolic process // inferred from electronic annotation /// 0019217 // regulation of fatty acid metabolic process // inferred from el…	0005622 // intracellular // inferred from electronic annotation /// 0005737 // cytoplasm // inferred from electronic annotation /// 5622 // intracellular // inferred from electronic annotation /// 5737 // cytoplasm // inferred from electronic annotation	0000062 // acyl-CoA binding // inferred from electronic annotation /// 0003677 // DNA binding // inferred from electronic annotation /// 0003700 // transcription factor activity // inferred from electronic annotation /// 3677 // DNA binding // inferred from electronic annotation /// 3700 // transcription factor activity // inferred from electronic annotation /// 62 // acyl-CoA binding // inferred…
farR_b0730_at	farR_b0730	DNA-binding transcriptional dual regulator, fatty-acyl-binding	mngR	0006350 // transcription // inferred from electronic annotation /// 0006355 // regulation of transcription, DNA-dependent // inferred from electronic annotation /// 0045449 // regulation of transcription // inferred from electronic annotation /// 45449 // regulation of transcription // inferred from electronic annotation /// 6350 // transcription // inferred from electronic annotation /// 6355 //…	0005622 // intracellular // inferred from electronic annotation /// 5622 // intracellular // inferred from electronic annotation	0003677 // DNA binding // inferred from electronic annotation /// 0003700 // transcription factor activity // inferred from electronic annotation /// 0030528 // transcription regulator activity // inferred from electronic annotation /// 30528 // transcription regulator activity // inferred from electronic annotation /// 3677 // DNA binding // inferred from electronic annotation /// 3700 // transc…
feaR_b1384_at	feaR_b1384	DNA-binding transcriptional dual regulator	feaR	0006350 // transcription // inferred from electronic annotation /// 0006355 // regulation of transcription, DNA-dependent // inferred from electronic annotation /// 0045449 // regulation of transcription // inferred from electronic annotation /// 45449 // regulation of transcription // inferred from electronic annotation /// 6350 // transcription // inferred from electronic annotation /// 6355 //…	0005622 // intracellular // inferred from electronic annotation /// 5622 // intracellular // inferred from electronic annotation	0003677 // DNA binding // inferred from electronic annotation /// 0003700 // transcription factor activity // inferred from electronic annotation /// 0043565 // sequence-specific DNA binding // inferred from electronic annotation /// 3677 // DNA binding // inferred from electronic annotation /// 3700 // transcription factor activity // inferred from electronic annotation /// 43565 // sequence-spe…
fecI_b4293_at	fecI_b4293	KpLE2 phage-like element; RNA polymerase, sigma 19 factor	fecI	0006350 // transcription // inferred from electronic annotation /// 0006352 // transcription initiation // inferred from electronic annotation /// 0006355 // regulation of transcription, DNA-dependent // inferred from electronic annotation /// 0006810 // transport // inferred from electronic annotation /// 0006811 // ion transport // inferred from electronic annotation /// 0006826 // iron ion tra…	---	0003677 // DNA binding // inferred from electronic annotation /// 0003700 // transcription factor activity // inferred from electronic annotation /// 0005506 // iron ion binding // inferred from electronic annotation /// 0016987 // sigma factor activity // inferred from electronic annotation /// 16987 // sigma factor activity // inferred from electronic annotation /// 3677 // DNA binding // infer…
fhlA_b2731_at	fhlA_b2731	DNA-binding transcriptional activator	fhlA	0000160 // two-component signal transduction system (phosphorelay) // inferred from electronic annotation /// 0006350 // transcription // inferred from electronic annotation /// 0006355 // regulation of transcription, DNA-dependent // inferred from electronic annotation /// 0045449 // regulation of transcription // inferred from electronic annotation /// 160 // two-component signal transduction s…	0005622 // intracellular // inferred from electronic annotation /// 5622 // intracellular // inferred from electronic annotation	0000166 // nucleotide binding // inferred from electronic annotation /// 0003677 // DNA binding // inferred from electronic annotation /// 0003700 // transcription factor activity // inferred from electronic annotation /// 0005515 // protein binding // inferred from physical interaction /// 0005524 // ATP binding // inferred from electronic annotation /// 0008134 // transcription factor binding /…
fimZ_b0535_at	fimZ_b0535	transcriptional regulator FimZ /// transcriptional regulator FimZ /// predicted DNA-binding transcriptional regulator	ECs0597 /// fimZ /// fimZ	0000160 // two-component signal transduction system (phosphorelay) // inferred from electronic annotation /// 0006350 // transcription // inferred from electronic annotation /// 0006355 // regulation of transcription, DNA-dependent // inferred from electronic annotation /// 0045449 // regulation of transcription // inferred from electronic annotation /// 160 // two-component signal transduction s…	0005622 // intracellular // inferred from electronic annotation /// 0005737 // cytoplasm // inferred from electronic annotation /// 0009289 // pilus // inferred from electronic annotation /// 5622 // intracellular // inferred from electronic annotation /// 5737 // cytoplasm // inferred from electronic annotation /// 9289 // pilus // inferred from electronic annotation	0000156 // two-component response regulator activity // inferred from electronic annotation /// 0003677 // DNA binding // inferred from electronic annotation /// 0003700 // transcription factor activity // inferred from electronic annotation /// 0043565 // sequence-specific DNA binding // inferred from electronic annotation /// 156 // two-component response regulator activity // inferred from ele…
fis_b3261_at	fis_b3261	DNA-binding protein Fis /// global DNA-binding transcriptional dual regulator	fis /// fis	0006350 // transcription // inferred from electronic annotation /// 0006355 // regulation of transcription, DNA-dependent // inferred from electronic annotation /// 0045449 // regulation of transcription // inferred from electronic annotation /// 45449 // regulation of transcription // inferred from electronic annotation /// 6350 // transcription // inferred from electronic annotation /// 6355 //…	---	0003677 // DNA binding // inferred from electronic annotation /// 0003700 // transcription factor activity // inferred from electronic annotation /// 0005515 // protein binding // inferred from physical interaction /// 3677 // DNA binding // inferred from electronic annotation /// 3700 // transcription factor activity // inferred from electronic annotation /// 5515 // protein binding // inferred …
flhC_b1891_at	flhC_b1891	transcriptional activator FlhC /// transcriptional activator FlhC /// DNA-binding transcriptional dual regulator with FlhD	ECs2601 /// flhC /// flhC	0006350 // transcription // inferred from electronic annotation /// 0006355 // regulation of transcription, DNA-dependent // inferred from electronic annotation /// 0030092 // regulation of flagellum assembly // inferred from electronic annotation /// 0045449 // regulation of transcription // inferred from electronic annotation /// 0045941 // positive regulation of transcription // inferred from …	---	0003677 // DNA binding // inferred from electronic annotation /// 0003899 // DNA-directed RNA polymerase activity // inferred from electronic annotation /// 0016563 // transcription activator activity // inferred from electronic annotation /// 0016740 // transferase activity // inferred from electronic annotation /// 0016779 // nucleotidyltransferase activity // inferred from electronic annotatio…
fliA_b1922_at	fliA_b1922	flagellar biosynthesis sigma factor /// RNA polymerase, sigma 28 (sigma F) factor	fliA /// fliA	0006350 // transcription // inferred from electronic annotation /// 0006352 // transcription initiation // inferred from electronic annotation /// 0006355 // regulation of transcription, DNA-dependent // inferred from electronic annotation /// 0045449 // regulation of transcription // inferred from electronic annotation /// 45449 // regulation of transcription // inferred from electronic annotati…	---	0003677 // DNA binding // inferred from electronic annotation /// 0003700 // transcription factor activity // inferred from electronic annotation /// 0003899 // DNA-directed RNA polymerase activity // inferred from electronic annotation /// 0016987 // sigma factor activity // inferred from electronic annotation /// 16987 // sigma factor activity // inferred from electronic annotation /// 3677 // …
FPLMCG_Protein-A_w_at	FPLMCG_Protein-A_w	---	---	0006260 // DNA replication // inferred from electronic annotation /// 0006270 // DNA replication initiation // inferred from electronic annotation /// 0006276 // plasmid maintenance // inferred from electronic annotation /// 0006310 // DNA recombination // inferred from electronic annotation /// 0006350 // transcription // inferred from electronic annotation /// 0006355 // regulation of transcrip…	0005727 // extrachromosomal circular DNA // inferred from electronic annotation	0003677 // DNA binding // inferred from electronic annotation /// 0003700 // transcription factor activity // inferred from electronic annotation /// 0003887 // DNA-directed DNA polymerase activity // inferred from electronic annotation /// 0008657 // DNA topoisomerase (ATP-hydrolyzing) inhibitor activity // inferred from electronic annotation /// 0042242 // cobyrinic acid a,c-diamide synthase ac…
FPLMCG_Protein-B_w_at	FPLMCG_Protein-B_w	---	---	0006260 // DNA replication // inferred from electronic annotation /// 0006270 // DNA replication initiation // inferred from electronic annotation /// 0006276 // plasmid maintenance // inferred from electronic annotation /// 0006310 // DNA recombination // inferred from electronic annotation /// 0006350 // transcription // inferred from electronic annotation /// 0006355 // regulation of transcrip…	0005727 // extrachromosomal circular DNA // inferred from electronic annotation	0003677 // DNA binding // inferred from electronic annotation /// 0003700 // transcription factor activity // inferred from electronic annotation /// 0003887 // DNA-directed DNA polymerase activity // inferred from electronic annotation /// 0008657 // DNA topoisomerase (ATP-hydrolyzing) inhibitor activity // inferred from electronic annotation /// 0042242 // cobyrinic acid a,c-diamide synthase ac…
FPLMCG_Protein-C_c_at	FPLMCG_Protein-C_c	---	---	0006260 // DNA replication // inferred from electronic annotation /// 0006270 // DNA replication initiation // inferred from electronic annotation /// 0006276 // plasmid maintenance // inferred from electronic annotation /// 0006310 // DNA recombination // inferred from electronic annotation /// 0006350 // transcription // inferred from electronic annotation /// 0006355 // regulation of transcrip…	0005727 // extrachromosomal circular DNA // inferred from electronic annotation	0003677 // DNA binding // inferred from electronic annotation /// 0003700 // transcription factor activity // inferred from electronic annotation /// 0003887 // DNA-directed DNA polymerase activity // inferred from electronic annotation /// 0008657 // DNA topoisomerase (ATP-hydrolyzing) inhibitor activity // inferred from electronic annotation /// 0042242 // cobyrinic acid a,c-diamide synthase ac…
FPLMCG_Protein-D_w_at	FPLMCG_Protein-D_w	---	---	0006260 // DNA replication // inferred from electronic annotation /// 0006270 // DNA replication initiation // inferred from electronic annotation /// 0006276 // plasmid maintenance // inferred from electronic annotation /// 0006310 // DNA recombination // inferred from electronic annotation /// 0006350 // transcription // inferred from electronic annotation /// 0006355 // regulation of transcrip…	0005727 // extrachromosomal circular DNA // inferred from electronic annotation	0003677 // DNA binding // inferred from electronic annotation /// 0003700 // transcription factor activity // inferred from electronic annotation /// 0003887 // DNA-directed DNA polymerase activity // inferred from electronic annotation /// 0008657 // DNA topoisomerase (ATP-hydrolyzing) inhibitor activity // inferred from electronic annotation /// 0042242 // cobyrinic acid a,c-diamide synthase ac…
FPLMCG_Protein-E_w_at	FPLMCG_Protein-E_w	---	---	0006260 // DNA replication // inferred from electronic annotation /// 0006270 // DNA replication initiation // inferred from electronic annotation /// 0006276 // plasmid maintenance // inferred from electronic annotation /// 0006310 // DNA recombination // inferred from electronic annotation /// 0006350 // transcription // inferred from electronic annotation /// 0006355 // regulation of transcrip…	0005727 // extrachromosomal circular DNA // inferred from electronic annotation	0003677 // DNA binding // inferred from electronic annotation /// 0003700 // transcription factor activity // inferred from electronic annotation /// 0003887 // DNA-directed DNA polymerase activity // inferred from electronic annotation /// 0008657 // DNA topoisomerase (ATP-hydrolyzing) inhibitor activity // inferred from electronic annotation /// 0042242 // cobyrinic acid a,c-diamide synthase ac…
FPLMCG_Protein-G_w_at	FPLMCG_Protein-G_w	---	---	0006260 // DNA replication // inferred from electronic annotation /// 0006270 // DNA replication initiation // inferred from electronic annotation /// 0006276 // plasmid maintenance // inferred from electronic annotation /// 0006310 // DNA recombination // inferred from electronic annotation /// 0006350 // transcription // inferred from electronic annotation /// 0006355 // regulation of transcrip…	0005727 // extrachromosomal circular DNA // inferred from electronic annotation	0003677 // DNA binding // inferred from electronic annotation /// 0003700 // transcription factor activity // inferred from electronic annotation /// 0003887 // DNA-directed DNA polymerase activity // inferred from electronic annotation /// 0008657 // DNA topoisomerase (ATP-hydrolyzing) inhibitor activity // inferred from electronic annotation /// 0042242 // cobyrinic acid a,c-diamide synthase ac…
FPLMCG_Protein-H_w_at	FPLMCG_Protein-H_w	---	---	0006260 // DNA replication // inferred from electronic annotation /// 0006270 // DNA replication initiation // inferred from electronic annotation /// 0006276 // plasmid maintenance // inferred from electronic annotation /// 0006310 // DNA recombination // inferred from electronic annotation /// 0006350 // transcription // inferred from electronic annotation /// 0006355 // regulation of transcrip…	0005727 // extrachromosomal circular DNA // inferred from electronic annotation	0003677 // DNA binding // inferred from electronic annotation /// 0003700 // transcription factor activity // inferred from electronic annotation /// 0003887 // DNA-directed DNA polymerase activity // inferred from electronic annotation /// 0008657 // DNA topoisomerase (ATP-hydrolyzing) inhibitor activity // inferred from electronic annotation /// 0042242 // cobyrinic acid a,c-diamide synthase ac…
fruR_b0080_at	fruR_b0080	DNA-binding transcriptional regulator FruR /// DNA-binding transcriptional regulator FruR /// DNA-binding transcriptional dual regulator	ECs0084 /// fruR /// fruR	0006350 // transcription // inferred from electronic annotation /// 0006355 // regulation of transcription, DNA-dependent // inferred from electronic annotation /// 0009750 // response to fructose stimulus // inferred from electronic annotation /// 0045449 // regulation of transcription // inferred from electronic annotation /// 45449 // regulation of transcription // inferred from electronic ann…	0005622 // intracellular // inferred from electronic annotation /// 5622 // intracellular // inferred from electronic annotation	0003677 // DNA binding // inferred from electronic annotation /// 0003700 // transcription factor activity // inferred from electronic annotation /// 3677 // DNA binding // inferred from electronic annotation /// 3700 // transcription factor activity // inferred from electronic annotation
fucR_b2805_at	fucR_b2805	DNA-binding transcriptional activator FucR /// DNA-binding transcriptional activator FucR /// DNA-binding transcriptional activator	ECs3665 /// fucR /// fucR	0005975 // carbohydrate metabolic process // inferred from electronic annotation /// 0006004 // fucose metabolic process // inferred from electronic annotation /// 0006350 // transcription // inferred from electronic annotation /// 0006355 // regulation of transcription, DNA-dependent // inferred from electronic annotation /// 0045449 // regulation of transcription // inferred from electronic ann…	0005622 // intracellular // inferred from electronic annotation /// 5622 // intracellular // inferred from electronic annotation	0003677 // DNA binding // inferred from electronic annotation /// 0003700 // transcription factor activity // inferred from electronic annotation /// 3677 // DNA binding // inferred from electronic annotation /// 3700 // transcription factor activity // inferred from electronic annotation
fur_b0683_at	fur_b0683	ferric uptake regulator /// DNA-binding transcriptional dual regulator of siderophore biosynthesis and transport	fur /// fur	0006350 // transcription // inferred from electronic annotation /// 0006355 // regulation of transcription, DNA-dependent // inferred from electronic annotation /// 0045449 // regulation of transcription // inferred from electronic annotation /// 45449 // regulation of transcription // inferred from electronic annotation /// 6350 // transcription // inferred from electronic annotation /// 6355 //…	0005737 // cytoplasm // inferred from electronic annotation /// 5737 // cytoplasm // inferred from electronic annotation	0003677 // DNA binding // inferred from electronic annotation /// 0003700 // transcription factor activity // inferred from electronic annotation /// 0005506 // iron ion binding // inferred from electronic annotation /// 0005515 // protein binding // inferred from physical interaction /// 0008270 // zinc ion binding // inferred from electronic annotation /// 0046872 // metal ion binding // inferr…
galR_b2837_at	galR_b2837	DNA-binding transcriptional regulator GalR /// DNA-binding transcriptional regulator GalR /// DNA-binding transcriptional repressor	ECs3694 /// galR /// galR	0005975 // carbohydrate metabolic process // inferred from electronic annotation /// 0006012 // galactose metabolic process // inferred from electronic annotation /// 0006350 // transcription // inferred from electronic annotation /// 0006355 // regulation of transcription, DNA-dependent // inferred from electronic annotation /// 0045449 // regulation of transcription // inferred from electronic …	0005622 // intracellular // inferred from electronic annotation /// 5622 // intracellular // inferred from electronic annotation	0003677 // DNA binding // inferred from electronic annotation /// 0003700 // transcription factor activity // inferred from electronic annotation /// 0005515 // protein binding // inferred from physical interaction /// 3677 // DNA binding // inferred from electronic annotation /// 3700 // transcription factor activity // inferred from electronic annotation /// 5515 // protein binding // inferred …
galS_b2151_at	galS_b2151	DNA-binding transcriptional regulator GalS /// DNA-binding transcriptional regulator GalS /// DNA-binding transcriptional repressor	ECs3043 /// galS /// galS	0006350 // transcription // inferred from electronic annotation /// 0006355 // regulation of transcription, DNA-dependent // inferred from electronic annotation /// 0045449 // regulation of transcription // inferred from electronic annotation /// 45449 // regulation of transcription // inferred from electronic annotation /// 6350 // transcription // inferred from electronic annotation /// 6355 //…	0005622 // intracellular // inferred from electronic annotation /// 5622 // intracellular // inferred from electronic annotation	0003677 // DNA binding // inferred from electronic annotation /// 0003700 // transcription factor activity // inferred from electronic annotation /// 3677 // DNA binding // inferred from electronic annotation /// 3700 // transcription factor activity // inferred from electronic annotation
gatR_2_b2090_f_at	gatR_2_b2090	hypothetical protein /// split galactitol utilization operon repressor /// pseudo	c2615 /// ECs2893 /// gatR	0006350 // transcription // inferred from electronic annotation /// 0006355 // regulation of transcription, DNA-dependent // inferred from electronic annotation /// 0045449 // regulation of transcription // inferred from electronic annotation /// 45449 // regulation of transcription // inferred from electronic annotation /// 6350 // transcription // inferred from electronic annotation /// 6355 //…	0005622 // intracellular // inferred from electronic annotation /// 5622 // intracellular // inferred from electronic annotation	0003677 // DNA binding // inferred from electronic annotation /// 0003700 // transcription factor activity // inferred from electronic annotation /// 3677 // DNA binding // inferred from electronic annotation /// 3700 // transcription factor activity // inferred from electronic annotation
gcvA_b2808_at	gcvA_b2808	DNA-binding transcriptional activator GcvA /// DNA-binding transcriptional dual regulator	gcvA /// gcvA	0006350 // transcription // inferred from electronic annotation /// 0006355 // regulation of transcription, DNA-dependent // inferred from electronic annotation /// 0045449 // regulation of transcription // inferred from electronic annotation /// 45449 // regulation of transcription // inferred from electronic annotation /// 6350 // transcription // inferred from electronic annotation /// 6355 //…	0005737 // cytoplasm // inferred from electronic annotation /// 5737 // cytoplasm // inferred from electronic annotation	0003677 // DNA binding // inferred from electronic annotation /// 0003700 // transcription factor activity // inferred from electronic annotation /// 0005515 // protein binding // inferred from physical interaction /// 3677 // DNA binding // inferred from electronic annotation /// 3700 // transcription factor activity // inferred from electronic annotation /// 5515 // protein binding // inferred …
glcC_b2980_at	glcC_b2980	DNA-binding transcriptional regulator GlcC /// DNA-binding transcriptional dual regulator, glycolate-binding	glcC /// glcC	0006350 // transcription // inferred from electronic annotation /// 0006355 // regulation of transcription, DNA-dependent // inferred from electronic annotation /// 0045449 // regulation of transcription // inferred from electronic annotation /// 45449 // regulation of transcription // inferred from electronic annotation /// 6350 // transcription // inferred from electronic annotation /// 6355 //…	0005622 // intracellular // inferred from electronic annotation /// 5622 // intracellular // inferred from electronic annotation	0003677 // DNA binding // inferred from electronic annotation /// 0003700 // transcription factor activity // inferred from electronic annotation /// 3677 // DNA binding // inferred from electronic annotation /// 3700 // transcription factor activity // inferred from electronic annotation
glnG_b3868_at	glnG_b3868	nitrogen regulation protein NR(I) /// fused DNA-binding response regulator in two-component regulatory system with GlnL: response regulator/sigma54 interaction protein	glnG /// glnG	0000160 // two-component signal transduction system (phosphorelay) // inferred from electronic annotation /// 0006350 // transcription // inferred from electronic annotation /// 0006355 // regulation of transcription, DNA-dependent // inferred from electronic annotation /// 0009399 // nitrogen fixation // inferred from electronic annotation /// 0045449 // regulation of transcription // inferred f…	0005622 // intracellular // inferred from electronic annotation /// 5622 // intracellular // inferred from electronic annotation	0000156 // two-component response regulator activity // inferred from electronic annotation /// 0000166 // nucleotide binding // inferred from electronic annotation /// 0003677 // DNA binding // inferred from electronic annotation /// 0003700 // transcription factor activity // inferred from electronic annotation /// 0005524 // ATP binding // inferred from electronic annotation /// 0008134 // tra…
glnL_b3869_at	glnL_b3869	nitrogen regulation protein NR(II) /// sensory histidine kinase in two-component regulatory system with GlnG	glnL /// glnL	0000160 // two-component signal transduction system (phosphorelay) // inferred from electronic annotation /// 0006355 // regulation of transcription, DNA-dependent // inferred from electronic annotation /// 0007165 // signal transduction // inferred from electronic annotation /// 0009399 // nitrogen fixation // inferred from electronic annotation /// 0016310 // phosphorylation // inferred from el…	0016020 // membrane // inferred from electronic annotation /// 16020 // membrane // inferred from electronic annotation	0000155 // two-component sensor activity // inferred from electronic annotation /// 0000166 // nucleotide binding // inferred from electronic annotation /// 0004673 // protein histidine kinase activity // inferred from electronic annotation /// 0004871 // signal transducer activity // inferred from electronic annotation /// 0005515 // protein binding // inferred from physical interaction /// 0005…
glpR_b3423_at	glpR_b3423	DNA-binding transcriptional repressor GlpR /// DNA-binding transcriptional repressor GlpR /// DNA-binding transcriptional repressor	ECs4266 /// glpR /// glpR	0006071 // glycerol metabolic process // inferred from electronic annotation /// 0006350 // transcription // inferred from electronic annotation /// 0006355 // regulation of transcription, DNA-dependent // inferred from electronic annotation /// 0045449 // regulation of transcription // inferred from electronic annotation /// 45449 // regulation of transcription // inferred from electronic annota…	0005622 // intracellular // inferred from electronic annotation /// 5622 // intracellular // inferred from electronic annotation	0003677 // DNA binding // inferred from electronic annotation /// 0003700 // transcription factor activity // inferred from electronic annotation /// 0005515 // protein binding // inferred from physical interaction /// 3677 // DNA binding // inferred from electronic annotation /// 3700 // transcription factor activity // inferred from electronic annotation /// 5515 // protein binding // inferred …
gntR_b3438_at	gntR_b3438	regulator of gluconate operon /// regulator of gluconate (gnt) operon /// DNA-binding transcriptional repressor	ECs4287 /// gntR /// gntR	0006350 // transcription // inferred from electronic annotation /// 0006355 // regulation of transcription, DNA-dependent // inferred from electronic annotation /// 0045449 // regulation of transcription // inferred from electronic annotation /// 45449 // regulation of transcription // inferred from electronic annotation /// 6350 // transcription // inferred from electronic annotation /// 6355 //…	0005622 // intracellular // inferred from electronic annotation /// 5622 // intracellular // inferred from electronic annotation	0003677 // DNA binding // inferred from electronic annotation /// 0003700 // transcription factor activity // inferred from electronic annotation /// 3677 // DNA binding // inferred from electronic annotation /// 3700 // transcription factor activity // inferred from electronic annotation
greA_b3181_at	greA_b3181	transcription elongation factor GreA /// transcription elongation factor	greA /// greA	0006350 // transcription // inferred from electronic annotation /// 0006355 // regulation of transcription, DNA-dependent // inferred from electronic annotation /// 0045449 // regulation of transcription // inferred from electronic annotation /// 45449 // regulation of transcription // inferred from electronic annotation /// 6350 // transcription // inferred from electronic annotation /// 6355 //…	0005737 // cytoplasm // inferred from direct assay /// 5737 // cytoplasm // inferred from direct assay	0003677 // DNA binding // inferred from electronic annotation /// 0003711 // transcription elongation regulator activity // inferred from electronic annotation /// 3677 // DNA binding // inferred from electronic annotation /// 3711 // transcription elongation regulator activity // inferred from electronic annotation
greB_b3406_at	greB_b3406	transcription elongation factor GreB /// transcription elongation factor	greB /// greB	0006350 // transcription // inferred from electronic annotation /// 0006355 // regulation of transcription, DNA-dependent // inferred from electronic annotation /// 0045449 // regulation of transcription // inferred from electronic annotation /// 45449 // regulation of transcription // inferred from electronic annotation /// 6350 // transcription // inferred from electronic annotation /// 6355 //…	---	0003677 // DNA binding // inferred from electronic annotation /// 0003711 // transcription elongation regulator activity // inferred from electronic annotation /// 3677 // DNA binding // inferred from electronic annotation /// 3711 // transcription elongation regulator activity // inferred from electronic annotation
hcaR_b2537_at	hcaR_b2537	DNA-binding transcriptional regulator HcaR /// DNA-binding transcriptional regulator HcaR /// DNA-binding transcriptional activator of 3-phenylpropionic acid catabolism	ECs3403 /// hcaR /// hcaR	0006350 // transcription // inferred from electronic annotation /// 0006355 // regulation of transcription, DNA-dependent // inferred from electronic annotation /// 0045449 // regulation of transcription // inferred from electronic annotation /// 45449 // regulation of transcription // inferred from electronic annotation /// 6350 // transcription // inferred from electronic annotation /// 6355 //…	---	0003677 // DNA binding // inferred from electronic annotation /// 0003700 // transcription factor activity // inferred from electronic annotation /// 3677 // DNA binding // inferred from electronic annotation /// 3700 // transcription factor activity // inferred from electronic annotation
hepA_b0059_at	hepA_b0059	ATP-dependent helicase HepA /// ATP-dependent helicase HepA /// RNA polymerase-associated helicase protein (ATPase and RNA polymerase recycling factor) /// ATP-dependent helicase HepA	ECs0063 /// hepA /// hepA /// Z0067	0006350 // transcription // inferred from electronic annotation /// 0006355 // regulation of transcription, DNA-dependent // inferred from electronic annotation /// 0045449 // regulation of transcription // inferred from electronic annotation /// 45449 // regulation of transcription // inferred from electronic annotation /// 6350 // transcription // inferred from electronic annotation /// 6355 //…	---	0000166 // nucleotide binding // inferred from electronic annotation /// 0003676 // nucleic acid binding // inferred from electronic annotation /// 0003677 // DNA binding // inferred from electronic annotation /// 0004386 // helicase activity // inferred from electronic annotation /// 0005524 // ATP binding // inferred from electronic annotation /// 0016787 // hydrolase activity // inferred from …
hfq_b4172_at	hfq_b4172	RNA-binding protein Hfq /// HF-I, host factor for RNA phage Q beta replication	hfq /// hfq	0006355 // regulation of transcription, DNA-dependent // inferred from electronic annotation /// 0006950 // response to stress // inferred from electronic annotation /// 6355 // regulation of transcription, DNA-dependent // inferred from electronic annotation /// 6950 // response to stress // inferred from electronic annotation	---	0003677 // DNA binding // inferred from electronic annotation /// 0003723 // RNA binding // inferred from electronic annotation /// 3677 // DNA binding // inferred from electronic annotation /// 3723 // RNA binding // inferred from electronic annotation
himA_b1712_at	himA_b1712	integration host factor subunit alpha /// integration host factor (IHF), DNA-binding protein, alpha subunit	ihfA /// ihfA	0006310 // DNA recombination // inferred from electronic annotation /// 0006350 // transcription // inferred from electronic annotation /// 0006355 // regulation of transcription, DNA-dependent // inferred from electronic annotation /// 0006417 // regulation of translation // inferred from electronic annotation /// 0045449 // regulation of transcription // inferred from electronic annotation /// …	---	0003677 // DNA binding // inferred from electronic annotation /// 3677 // DNA binding // inferred from electronic annotation
himD_b0912_at	himD_b0912	integration host factor subunit beta /// integration host factor (IHF), DNA-binding protein, beta subunit	ihfB /// ihfB	0006310 // DNA recombination // inferred from electronic annotation /// 0006350 // transcription // inferred from electronic annotation /// 0006355 // regulation of transcription, DNA-dependent // inferred from electronic annotation /// 0006417 // regulation of translation // inferred from electronic annotation /// 0045449 // regulation of transcription // inferred from electronic annotation /// …	0005694 // chromosome // inferred from electronic annotation /// 5694 // chromosome // inferred from electronic annotation	0003677 // DNA binding // inferred from electronic annotation /// 3677 // DNA binding // inferred from electronic annotation
hnr_b1235_at	hnr_b1235	response regulator of RpoS /// response regulator of RpoS /// response regulator of RpoS	ECs1737 /// hnr /// rssB	0000160 // two-component signal transduction system (phosphorelay) // inferred from electronic annotation /// 0006350 // transcription // inferred from electronic annotation /// 0006355 // regulation of transcription, DNA-dependent // inferred from electronic annotation /// 0045449 // regulation of transcription // inferred from electronic annotation /// 160 // two-component signal transduction s…	---	0000156 // two-component response regulator activity // inferred from electronic annotation /// 0003677 // DNA binding // inferred from electronic annotation /// 0005515 // protein binding // inferred from physical interaction /// 156 // two-component response regulator activity // inferred from electronic annotation /// 3677 // DNA binding // inferred from electronic annotation /// 5515 // prote…
hns_b1237_at	hns_b1237	global DNA-binding transcriptional dual regulator H-NS /// global DNA-binding transcriptional dual regulator H-NS	ECs1739 /// hns	0006350 // transcription // inferred from electronic annotation /// 0006355 // regulation of transcription, DNA-dependent // inferred from electronic annotation /// 0045449 // regulation of transcription // inferred from electronic annotation /// 45449 // regulation of transcription // inferred from electronic annotation /// 6350 // transcription // inferred from electronic annotation /// 6355 //…	0005622 // intracellular // inferred from electronic annotation /// 0016020 // membrane // inferred from direct assay /// 16020 // membrane // inferred from direct assay /// 5622 // intracellular // inferred from electronic annotation	0003677 // DNA binding // inferred from electronic annotation /// 3677 // DNA binding // inferred from electronic annotation
hydG_b4004_at	hydG_b4004	fused DNA-binding response regulator in two-component regulatory system with ZraS: response regulator/sigma54 interaction protein	zraR	0000160 // two-component signal transduction system (phosphorelay) // inferred from electronic annotation /// 0006350 // transcription // inferred from electronic annotation /// 0006355 // regulation of transcription, DNA-dependent // inferred from electronic annotation /// 0045449 // regulation of transcription // inferred from electronic annotation /// 160 // two-component signal transduction s…	0005622 // intracellular // inferred from electronic annotation /// 0005737 // cytoplasm // inferred from electronic annotation /// 5622 // intracellular // inferred from electronic annotation /// 5737 // cytoplasm // inferred from electronic annotation	0000156 // two-component response regulator activity // inferred from electronic annotation /// 0000166 // nucleotide binding // inferred from electronic annotation /// 0003677 // DNA binding // inferred from electronic annotation /// 0003700 // transcription factor activity // inferred from electronic annotation /// 0005524 // ATP binding // inferred from electronic annotation /// 0008134 // tra…
hyfR_b2491_at	hyfR_b2491	putative 2-component regulator /// putative 2-component regulator, interaction with sigma 54 /// DNA-binding transcriptional activator, formate sensing	ECs3353 /// hyfR /// hyfR	0000160 // two-component signal transduction system (phosphorelay) // inferred from electronic annotation /// 0006350 // transcription // inferred from electronic annotation /// 0006355 // regulation of transcription, DNA-dependent // inferred from electronic annotation /// 0045449 // regulation of transcription // inferred from electronic annotation /// 160 // two-component signal transduction s…	0005622 // intracellular // inferred from electronic annotation /// 5622 // intracellular // inferred from electronic annotation	0000166 // nucleotide binding // inferred from electronic annotation /// 0003677 // DNA binding // inferred from electronic annotation /// 0003700 // transcription factor activity // inferred from electronic annotation /// 0005524 // ATP binding // inferred from electronic annotation /// 0008134 // transcription factor binding // inferred from electronic annotation /// 0017111 // nucleoside-triph…
iciA_b2916_at	iciA_b2916	DNA-binding transcriptional activator, replication initiation inhibitor /// chromosome replication initiation inhibitor protein /// chromosome replication initiation inhibitor protein	argP /// ECs3786 /// iciA	0006350 // transcription // inferred from electronic annotation /// 0006355 // regulation of transcription, DNA-dependent // inferred from electronic annotation /// 0008156 // negative regulation of DNA replication // inferred from electronic annotation /// 0045449 // regulation of transcription // inferred from electronic annotation /// 45449 // regulation of transcription // inferred from elect…	---	0003677 // DNA binding // inferred from electronic annotation /// 0003700 // transcription factor activity // inferred from electronic annotation /// 3677 // DNA binding // inferred from electronic annotation /// 3700 // transcription factor activity // inferred from electronic annotation
iclR_b4018_at	iclR_b4018	transcriptional repressor IclR /// transcriptional repressor IclR /// DNA-binding transcriptional repressor	ECs4936 /// iclR /// iclR	0006097 // glyoxylate cycle // inferred from electronic annotation /// 0006350 // transcription // inferred from electronic annotation /// 0006355 // regulation of transcription, DNA-dependent // inferred from electronic annotation /// 0045449 // regulation of transcription // inferred from electronic annotation /// 45449 // regulation of transcription // inferred from electronic annotation /// 6…	---	0003677 // DNA binding // inferred from electronic annotation /// 0005515 // protein binding // inferred from physical interaction /// 3677 // DNA binding // inferred from electronic annotation /// 5515 // protein binding // inferred from physical interaction
idnR_b4264_at	idnR_b4264	L-idonate regulatory protein /// DNA-binding transcriptional repressor, 5-gluconate-binding	idnR /// idnR	0006350 // transcription // inferred from electronic annotation /// 0006355 // regulation of transcription, DNA-dependent // inferred from electronic annotation /// 0019521 // D-gluconate metabolic process // inferred from electronic annotation /// 0045449 // regulation of transcription // inferred from electronic annotation /// 19521 // D-gluconate metabolic process // inferred from electronic a…	0005622 // intracellular // inferred from electronic annotation /// 5622 // intracellular // inferred from electronic annotation	0003677 // DNA binding // inferred from electronic annotation /// 0003700 // transcription factor activity // inferred from electronic annotation /// 0005515 // protein binding // inferred from physical interaction /// 3677 // DNA binding // inferred from electronic annotation /// 3700 // transcription factor activity // inferred from electronic annotation /// 5515 // protein binding // inferred …
ilvY_b3773_at	ilvY_b3773	DNA-binding transcriptional dual regulator	ilvY	0006350 // transcription // inferred from electronic annotation /// 0006355 // regulation of transcription, DNA-dependent // inferred from electronic annotation /// 0008652 // cellular amino acid biosynthetic process // inferred from electronic annotation /// 0009082 // branched chain family amino acid biosynthetic process // inferred from electronic annotation /// 0045449 // regulation of transc…	0005737 // cytoplasm // inferred from electronic annotation /// 5737 // cytoplasm // inferred from electronic annotation	0003677 // DNA binding // inferred from electronic annotation /// 0003700 // transcription factor activity // inferred from electronic annotation /// 3677 // DNA binding // inferred from electronic annotation /// 3700 // transcription factor activity // inferred from electronic annotation
kdpE_b0694_at	kdpE_b0694	DNA-binding response regulator in two-component regulatory system with KdpD	kdpE	0000160 // two-component signal transduction system (phosphorelay) // inferred from electronic annotation /// 0006350 // transcription // inferred from electronic annotation /// 0006355 // regulation of transcription, DNA-dependent // inferred from electronic annotation /// 0045449 // regulation of transcription // inferred from electronic annotation /// 160 // two-component signal transduction s…	0005737 // cytoplasm // inferred from electronic annotation /// 5737 // cytoplasm // inferred from electronic annotation	0000156 // two-component response regulator activity // inferred from electronic annotation /// 0003677 // DNA binding // inferred from electronic annotation /// 156 // two-component response regulator activity // inferred from electronic annotation /// 3677 // DNA binding // inferred from electronic annotation
lacI_b0345_at	lacI_b0345	lac repressor /// DNA-binding transcriptional repressor	lacI /// lacI	0006350 // transcription // inferred from electronic annotation /// 0006355 // regulation of transcription, DNA-dependent // inferred from electronic annotation /// 0045449 // regulation of transcription // inferred from electronic annotation /// 45449 // regulation of transcription // inferred from electronic annotation /// 6350 // transcription // inferred from electronic annotation /// 6355 //…	0005622 // intracellular // inferred from electronic annotation /// 0005829 // cytosol // inferred from direct assay /// 5622 // intracellular // inferred from electronic annotation /// 5829 // cytosol // inferred from direct assay	0003677 // DNA binding // inferred from electronic annotation /// 0003700 // transcription factor activity // inferred from electronic annotation /// 0005515 // protein binding // inferred from physical interaction /// 3677 // DNA binding // inferred from electronic annotation /// 3700 // transcription factor activity // inferred from electronic annotation /// 5515 // protein binding // inferred …
LAMCG_ea31_c_at	LAMCG_ea31_c	---	---	0006259 // DNA metabolic process // inferred from electronic annotation /// 0006260 // DNA replication // inferred from electronic annotation /// 0006270 // DNA replication initiation // inferred from electronic annotation /// 0006310 // DNA recombination // inferred from electronic annotation /// 0006323 // DNA packaging // inferred from electronic annotation /// 0006350 // transcription // infe…	0005886 // plasma membrane // inferred from electronic annotation /// 0009279 // cell outer membrane // inferred from electronic annotation /// 0016020 // membrane // inferred from electronic annotation /// 0016021 // integral to membrane // inferred from electronic annotation /// 0019012 // virion // inferred from electronic annotation /// 0019028 // viral capsid // inferred from electronic anno…	0000166 // nucleotide binding // inferred from electronic annotation /// 0000287 // magnesium ion binding // inferred from electronic annotation /// 0003676 // nucleic acid binding // inferred from electronic annotation /// 0003677 // DNA binding // inferred from electronic annotation /// 0003700 // transcription factor activity // inferred from electronic annotation /// 0003713 // transcription …
LAMCG_ea59_c_at	LAMCG_ea59_c	---	---	0006259 // DNA metabolic process // inferred from electronic annotation /// 0006260 // DNA replication // inferred from electronic annotation /// 0006270 // DNA replication initiation // inferred from electronic annotation /// 0006310 // DNA recombination // inferred from electronic annotation /// 0006323 // DNA packaging // inferred from electronic annotation /// 0006350 // transcription // infe…	0005886 // plasma membrane // inferred from electronic annotation /// 0009279 // cell outer membrane // inferred from electronic annotation /// 0016020 // membrane // inferred from electronic annotation /// 0016021 // integral to membrane // inferred from electronic annotation /// 0019012 // virion // inferred from electronic annotation /// 0019028 // viral capsid // inferred from electronic anno…	0000166 // nucleotide binding // inferred from electronic annotation /// 0000287 // magnesium ion binding // inferred from electronic annotation /// 0003676 // nucleic acid binding // inferred from electronic annotation /// 0003677 // DNA binding // inferred from electronic annotation /// 0003700 // transcription factor activity // inferred from electronic annotation /// 0003713 // transcription …
LAMCG_Fii_w_at	LAMCG_Fii_w	---	---	0006259 // DNA metabolic process // inferred from electronic annotation /// 0006260 // DNA replication // inferred from electronic annotation /// 0006270 // DNA replication initiation // inferred from electronic annotation /// 0006310 // DNA recombination // inferred from electronic annotation /// 0006323 // DNA packaging // inferred from electronic annotation /// 0006350 // transcription // infe…	0005886 // plasma membrane // inferred from electronic annotation /// 0009279 // cell outer membrane // inferred from electronic annotation /// 0016020 // membrane // inferred from electronic annotation /// 0016021 // integral to membrane // inferred from electronic annotation /// 0019012 // virion // inferred from electronic annotation /// 0019028 // viral capsid // inferred from electronic anno…	0000166 // nucleotide binding // inferred from electronic annotation /// 0000287 // magnesium ion binding // inferred from electronic annotation /// 0003676 // nucleic acid binding // inferred from electronic annotation /// 0003677 // DNA binding // inferred from electronic annotation /// 0003700 // transcription factor activity // inferred from electronic annotation /// 0003713 // transcription …
LAMCG_J_w_at	LAMCG_J_w	---	---	0006259 // DNA metabolic process // inferred from electronic annotation /// 0006260 // DNA replication // inferred from electronic annotation /// 0006270 // DNA replication initiation // inferred from electronic annotation /// 0006310 // DNA recombination // inferred from electronic annotation /// 0006323 // DNA packaging // inferred from electronic annotation /// 0006350 // transcription // infe…	0005886 // plasma membrane // inferred from electronic annotation /// 0009279 // cell outer membrane // inferred from electronic annotation /// 0016020 // membrane // inferred from electronic annotation /// 0016021 // integral to membrane // inferred from electronic annotation /// 0019012 // virion // inferred from electronic annotation /// 0019028 // viral capsid // inferred from electronic anno…	0000166 // nucleotide binding // inferred from electronic annotation /// 0000287 // magnesium ion binding // inferred from electronic annotation /// 0003676 // nucleic acid binding // inferred from electronic annotation /// 0003677 // DNA binding // inferred from electronic annotation /// 0003700 // transcription factor activity // inferred from electronic annotation /// 0003713 // transcription …
LAMCG_mRNA-pl_c_at	LAMCG_mRNA-pl_c	---	---	0006259 // DNA metabolic process // inferred from electronic annotation /// 0006260 // DNA replication // inferred from electronic annotation /// 0006270 // DNA replication initiation // inferred from electronic annotation /// 0006310 // DNA recombination // inferred from electronic annotation /// 0006323 // DNA packaging // inferred from electronic annotation /// 0006350 // transcription // infe…	0005886 // plasma membrane // inferred from electronic annotation /// 0009279 // cell outer membrane // inferred from electronic annotation /// 0016020 // membrane // inferred from electronic annotation /// 0016021 // integral to membrane // inferred from electronic annotation /// 0019012 // virion // inferred from electronic annotation /// 0019028 // viral capsid // inferred from electronic anno…	0000166 // nucleotide binding // inferred from electronic annotation /// 0000287 // magnesium ion binding // inferred from electronic annotation /// 0003676 // nucleic acid binding // inferred from electronic annotation /// 0003677 // DNA binding // inferred from electronic annotation /// 0003700 // transcription factor activity // inferred from electronic annotation /// 0003713 // transcription …
LAMCG_mRNA-pr_w_at	LAMCG_mRNA-pr_w	---	---	0006259 // DNA metabolic process // inferred from electronic annotation /// 0006260 // DNA replication // inferred from electronic annotation /// 0006270 // DNA replication initiation // inferred from electronic annotation /// 0006310 // DNA recombination // inferred from electronic annotation /// 0006323 // DNA packaging // inferred from electronic annotation /// 0006350 // transcription // infe…	0005886 // plasma membrane // inferred from electronic annotation /// 0009279 // cell outer membrane // inferred from electronic annotation /// 0016020 // membrane // inferred from electronic annotation /// 0016021 // integral to membrane // inferred from electronic annotation /// 0019012 // virion // inferred from electronic annotation /// 0019028 // viral capsid // inferred from electronic anno…	0000166 // nucleotide binding // inferred from electronic annotation /// 0000287 // magnesium ion binding // inferred from electronic annotation /// 0003676 // nucleic acid binding // inferred from electronic annotation /// 0003677 // DNA binding // inferred from electronic annotation /// 0003700 // transcription factor activity // inferred from electronic annotation /// 0003713 // transcription …
LAMCG_Q_w_at	LAMCG_Q_w	---	---	0006259 // DNA metabolic process // inferred from electronic annotation /// 0006260 // DNA replication // inferred from electronic annotation /// 0006270 // DNA replication initiation // inferred from electronic annotation /// 0006310 // DNA recombination // inferred from electronic annotation /// 0006323 // DNA packaging // inferred from electronic annotation /// 0006350 // transcription // infe…	0005886 // plasma membrane // inferred from electronic annotation /// 0009279 // cell outer membrane // inferred from electronic annotation /// 0016020 // membrane // inferred from electronic annotation /// 0016021 // integral to membrane // inferred from electronic annotation /// 0019012 // virion // inferred from electronic annotation /// 0019028 // viral capsid // inferred from electronic anno…	0000166 // nucleotide binding // inferred from electronic annotation /// 0000287 // magnesium ion binding // inferred from electronic annotation /// 0003676 // nucleic acid binding // inferred from electronic annotation /// 0003677 // DNA binding // inferred from electronic annotation /// 0003700 // transcription factor activity // inferred from electronic annotation /// 0003713 // transcription …
LAMCG_R_w_at	LAMCG_R_w	---	---	0006259 // DNA metabolic process // inferred from electronic annotation /// 0006260 // DNA replication // inferred from electronic annotation /// 0006270 // DNA replication initiation // inferred from electronic annotation /// 0006310 // DNA recombination // inferred from electronic annotation /// 0006323 // DNA packaging // inferred from electronic annotation /// 0006350 // transcription // infe…	0005886 // plasma membrane // inferred from electronic annotation /// 0009279 // cell outer membrane // inferred from electronic annotation /// 0016020 // membrane // inferred from electronic annotation /// 0016021 // integral to membrane // inferred from electronic annotation /// 0019012 // virion // inferred from electronic annotation /// 0019028 // viral capsid // inferred from electronic anno…	0000166 // nucleotide binding // inferred from electronic annotation /// 0000287 // magnesium ion binding // inferred from electronic annotation /// 0003676 // nucleic acid binding // inferred from electronic annotation /// 0003677 // DNA binding // inferred from electronic annotation /// 0003700 // transcription factor activity // inferred from electronic annotation /// 0003713 // transcription …
leuO_b0076_at	leuO_b0076	leucine transcriptional activator /// DNA-binding transcriptional activator	leuO /// leuO	0006350 // transcription // inferred from electronic annotation /// 0006355 // regulation of transcription, DNA-dependent // inferred from electronic annotation /// 0045449 // regulation of transcription // inferred from electronic annotation /// 45449 // regulation of transcription // inferred from electronic annotation /// 6350 // transcription // inferred from electronic annotation /// 6355 //…	---	0003677 // DNA binding // inferred from electronic annotation /// 0003700 // transcription factor activity // inferred from electronic annotation /// 3677 // DNA binding // inferred from electronic annotation /// 3700 // transcription factor activity // inferred from electronic annotation
lldR_b3604_at	lldR_b3604	DNA-binding transcriptional repressor LldR /// DNA-binding transcriptional repressor LldR /// DNA-binding transcriptional repressor	ECs4482 /// lldR /// lldR	0006350 // transcription // inferred from electronic annotation /// 0006355 // regulation of transcription, DNA-dependent // inferred from electronic annotation /// 0045449 // regulation of transcription // inferred from electronic annotation /// 45449 // regulation of transcription // inferred from electronic annotation /// 6350 // transcription // inferred from electronic annotation /// 6355 //…	0005622 // intracellular // inferred from electronic annotation /// 5622 // intracellular // inferred from electronic annotation	0003677 // DNA binding // inferred from electronic annotation /// 0003700 // transcription factor activity // inferred from electronic annotation /// 3677 // DNA binding // inferred from electronic annotation /// 3700 // transcription factor activity // inferred from electronic annotation
lrhA_b2289_at	lrhA_b2289	DNA-binding transcriptional repressor of flagellar, motility and chemotaxis genes	lrhA	0006350 // transcription // inferred from electronic annotation /// 0006355 // regulation of transcription, DNA-dependent // inferred from electronic annotation /// 0045449 // regulation of transcription // inferred from electronic annotation /// 45449 // regulation of transcription // inferred from electronic annotation /// 6350 // transcription // inferred from electronic annotation /// 6355 //…	---	0003677 // DNA binding // inferred from electronic annotation /// 0003700 // transcription factor activity // inferred from electronic annotation /// 3677 // DNA binding // inferred from electronic annotation /// 3700 // transcription factor activity // inferred from electronic annotation
lrp_b0889_at	lrp_b0889	leucine-responsive transcriptional regulator /// leucine-responsive transcriptional regulator /// DNA-binding transcriptional dual regulator, leucine-binding	ECs0974 /// lrp /// lrp	0006350 // transcription // inferred from electronic annotation /// 0006355 // regulation of transcription, DNA-dependent // inferred from electronic annotation /// 0045449 // regulation of transcription // inferred from electronic annotation /// 45449 // regulation of transcription // inferred from electronic annotation /// 6350 // transcription // inferred from electronic annotation /// 6355 //…	0005622 // intracellular // inferred from electronic annotation /// 5622 // intracellular // inferred from electronic annotation	0003677 // DNA binding // inferred from electronic annotation /// 0003700 // transcription factor activity // inferred from electronic annotation /// 0005515 // protein binding // inferred from physical interaction /// 0043565 // sequence-specific DNA binding // inferred from electronic annotation /// 3677 // DNA binding // inferred from electronic annotation /// 3700 // transcription factor acti…
lysR_b2839_at	lysR_b2839	DNA-binding transcriptional regulator LysR /// DNA-binding transcriptional regulator LysR /// DNA-binding transcriptional dual regulator	ECs3696 /// lysR /// lysR	0006350 // transcription // inferred from electronic annotation /// 0006355 // regulation of transcription, DNA-dependent // inferred from electronic annotation /// 0045449 // regulation of transcription // inferred from electronic annotation /// 45449 // regulation of transcription // inferred from electronic annotation /// 6350 // transcription // inferred from electronic annotation /// 6355 //…	0005737 // cytoplasm // inferred from electronic annotation /// 5737 // cytoplasm // inferred from electronic annotation	0003677 // DNA binding // inferred from electronic annotation /// 0003700 // transcription factor activity // inferred from electronic annotation /// 0005515 // protein binding // inferred from physical interaction /// 3677 // DNA binding // inferred from electronic annotation /// 3700 // transcription factor activity // inferred from electronic annotation /// 5515 // protein binding // inferred …
malI_b1620_at	malI_b1620	DNA-binding transcriptional repressor MalI /// DNA-binding transcriptional repressor MalI /// DNA-binding transcriptional repressor	ECs2328 /// malI /// malI	0006350 // transcription // inferred from electronic annotation /// 0006355 // regulation of transcription, DNA-dependent // inferred from electronic annotation /// 0045449 // regulation of transcription // inferred from electronic annotation /// 45449 // regulation of transcription // inferred from electronic annotation /// 6350 // transcription // inferred from electronic annotation /// 6355 //…	0005622 // intracellular // inferred from electronic annotation /// 5622 // intracellular // inferred from electronic annotation	0003677 // DNA binding // inferred from electronic annotation /// 0003700 // transcription factor activity // inferred from electronic annotation /// 3677 // DNA binding // inferred from electronic annotation /// 3700 // transcription factor activity // inferred from electronic annotation
malT_b3418_at	malT_b3418	fused conserved protein: DNA-binding transcriptional activator/maltotriose-ATP-binding protein	malT	0000160 // two-component signal transduction system (phosphorelay) // inferred from electronic annotation /// 0005975 // carbohydrate metabolic process // inferred from electronic annotation /// 0006350 // transcription // inferred from electronic annotation /// 0006355 // regulation of transcription, DNA-dependent // inferred from electronic annotation /// 0045449 // regulation of transcription …	0005622 // intracellular // inferred from electronic annotation /// 5622 // intracellular // inferred from electronic annotation	0000156 // two-component response regulator activity // inferred from electronic annotation /// 0000166 // nucleotide binding // inferred from electronic annotation /// 0003677 // DNA binding // inferred from electronic annotation /// 0003700 // transcription factor activity // inferred from electronic annotation /// 0005488 // binding // inferred from electronic annotation /// 0005524 // ATP bin…
malX_b1621_at	malX_b1621	bifunctional maltose and glucose-specific PTS system components IICB /// bifunctional maltose and glucose-specific PTS system components IICB /// fused maltose and glucose-specific PTS enzymes: IIB component, IIC component	ECs2329 /// malX /// malX	0006350 // transcription // inferred from electronic annotation /// 0006355 // regulation of transcription, DNA-dependent // inferred from electronic annotation /// 0006810 // transport // inferred from electronic annotation /// 0008643 // carbohydrate transport // inferred from electronic annotation /// 0008652 // cellular amino acid biosynthetic process // inferred from electronic annotation //…	0005622 // intracellular // inferred from electronic annotation /// 0005886 // plasma membrane // inferred from electronic annotation /// 0016020 // membrane // inferred from electronic annotation /// 0016021 // integral to membrane // inferred from electronic annotation /// 16020 // membrane // inferred from electronic annotation /// 16021 // integral to membrane // inferred from electronic anno…	0003677 // DNA binding // inferred from electronic annotation /// 0003700 // transcription factor activity // inferred from electronic annotation /// 0003824 // catalytic activity // inferred from electronic annotation /// 0004121 // cystathionine beta-lyase activity // inferred from electronic annotation /// 0005351 // sugar:hydrogen symporter activity // inferred from electronic annotation /// …
malY_b1622_at	malY_b1622	bifunctional beta-cystathionase, PLP-dependent/ regulator of maltose regulon	malY	0006350 // transcription // inferred from electronic annotation /// 0006355 // regulation of transcription, DNA-dependent // inferred from electronic annotation /// 0006810 // transport // inferred from electronic annotation /// 0008643 // carbohydrate transport // inferred from electronic annotation /// 0008652 // cellular amino acid biosynthetic process // inferred from electronic annotation //…	0005622 // intracellular // inferred from electronic annotation /// 0005886 // plasma membrane // inferred from electronic annotation /// 0016020 // membrane // inferred from electronic annotation /// 0016021 // integral to membrane // inferred from electronic annotation	0003677 // DNA binding // inferred from electronic annotation /// 0003700 // transcription factor activity // inferred from electronic annotation /// 0003824 // catalytic activity // inferred from electronic annotation /// 0004121 // cystathionine beta-lyase activity // inferred from electronic annotation /// 0005351 // sugar:hydrogen symporter activity // inferred from electronic annotation /// …
marA_b1531_at	marA_b1531	DNA-binding transcriptional activator MarA /// DNA-binding transcriptional activator MarA /// DNA-binding transcriptional dual activator of multiple antibiotic resistance	ECs2138 /// marA /// marA	0006350 // transcription // inferred from electronic annotation /// 0006355 // regulation of transcription, DNA-dependent // inferred from electronic annotation /// 0045449 // regulation of transcription // inferred from electronic annotation /// 0046677 // response to antibiotic // inferred from electronic annotation /// 45449 // regulation of transcription // inferred from electronic annotation…	0005622 // intracellular // inferred from electronic annotation /// 5622 // intracellular // inferred from electronic annotation	0003677 // DNA binding // inferred from electronic annotation /// 0003700 // transcription factor activity // inferred from electronic annotation /// 0043565 // sequence-specific DNA binding // inferred from electronic annotation /// 3677 // DNA binding // inferred from electronic annotation /// 3700 // transcription factor activity // inferred from electronic annotation /// 43565 // sequence-spe…
marR_b1530_at	marR_b1530	DNA-binding transcriptional repressor MarR /// DNA-binding transcriptional repressor MarR /// DNA-binding transcriptional repressor of multiple antibiotic resistance	ECs2137 /// marR /// marR	0006350 // transcription // inferred from electronic annotation /// 0006355 // regulation of transcription, DNA-dependent // inferred from electronic annotation /// 0045449 // regulation of transcription // inferred from electronic annotation /// 0046677 // response to antibiotic // inferred from electronic annotation /// 45449 // regulation of transcription // inferred from electronic annotation…	0005622 // intracellular // inferred from electronic annotation /// 5622 // intracellular // inferred from electronic annotation	0003677 // DNA binding // inferred from electronic annotation /// 0003700 // transcription factor activity // inferred from electronic annotation /// 3677 // DNA binding // inferred from electronic annotation /// 3700 // transcription factor activity // inferred from electronic annotation
melR_b4118_at	melR_b4118	DNA-binding transcriptional regulator MelR /// DNA-binding transcriptional regulator MelR /// DNA-binding transcriptional dual regulator	ECs5100 /// melR /// melR	0006350 // transcription // inferred from electronic annotation /// 0006355 // regulation of transcription, DNA-dependent // inferred from electronic annotation /// 0045449 // regulation of transcription // inferred from electronic annotation /// 45449 // regulation of transcription // inferred from electronic annotation /// 6350 // transcription // inferred from electronic annotation /// 6355 //…	0005622 // intracellular // inferred from electronic annotation /// 5622 // intracellular // inferred from electronic annotation	0003677 // DNA binding // inferred from electronic annotation /// 0003700 // transcription factor activity // inferred from electronic annotation /// 0043565 // sequence-specific DNA binding // inferred from electronic annotation /// 3677 // DNA binding // inferred from electronic annotation /// 3700 // transcription factor activity // inferred from electronic annotation /// 43565 // sequence-spe…
metJ_b3938_at	metJ_b3938	transcriptional repressor protein MetJ /// transcriptional repressor protein MetJ /// DNA-binding transcriptional repressor, S-adenosylmethionine-binding	ECs4867 /// metJ /// metJ	0006350 // transcription // inferred from electronic annotation /// 0006355 // regulation of transcription, DNA-dependent // inferred from electronic annotation /// 0006555 // methionine metabolic process // inferred from electronic annotation /// 0008652 // cellular amino acid biosynthetic process // inferred from electronic annotation /// 0009086 // methionine biosynthetic process // inferred f…	0005737 // cytoplasm // inferred from electronic annotation /// 5737 // cytoplasm // inferred from electronic annotation	0003677 // DNA binding // inferred from electronic annotation /// 0003700 // transcription factor activity // inferred from electronic annotation /// 0016564 // transcription repressor activity // inferred from electronic annotation /// 16564 // transcription repressor activity // inferred from electronic annotation /// 3677 // DNA binding // inferred from electronic annotation /// 3700 // transc…
metR_b3828_at	metR_b3828	regulator for metE and metH /// regulator for metE and metH /// DNA-binding transcriptional activator, homocysteine-binding	ECs4758 /// metR /// metR	0006350 // transcription // inferred from electronic annotation /// 0006355 // regulation of transcription, DNA-dependent // inferred from electronic annotation /// 0008652 // cellular amino acid biosynthetic process // inferred from electronic annotation /// 0009086 // methionine biosynthetic process // inferred from electronic annotation /// 0045449 // regulation of transcription // inferred fr…	0005737 // cytoplasm // inferred from electronic annotation /// 5737 // cytoplasm // inferred from electronic annotation	0003677 // DNA binding // inferred from electronic annotation /// 0003700 // transcription factor activity // inferred from electronic annotation /// 3677 // DNA binding // inferred from electronic annotation /// 3700 // transcription factor activity // inferred from electronic annotation
mfd_b1114_at	mfd_b1114	pseudo /// transcription-repair coupling factor /// transcription-repair coupling factor	c1388 /// ECs1492 /// mfd	0006281 // DNA repair // inferred from electronic annotation /// 0006355 // regulation of transcription, DNA-dependent // inferred from electronic annotation /// 0006974 // response to DNA damage stimulus // inferred from electronic annotation /// 6281 // DNA repair // inferred from electronic annotation /// 6355 // regulation of transcription, DNA-dependent // inferred from electronic annotation…	---	0000166 // nucleotide binding // inferred from electronic annotation /// 0003676 // nucleic acid binding // inferred from electronic annotation /// 0003677 // DNA binding // inferred from electronic annotation /// 0003684 // damaged DNA binding // inferred from electronic annotation /// 0003700 // transcription factor activity // inferred from electronic annotation /// 0004386 // helicase activit…
modE_b0761_at	modE_b0761	DNA-binding transcriptional regulator ModE /// DNA-binding transcriptional regulator ModE /// DNA-binding transcriptional dual regulator	ECs0789 /// modE /// modE	0006350 // transcription // inferred from electronic annotation /// 0006355 // regulation of transcription, DNA-dependent // inferred from electronic annotation /// 0006810 // transport // inferred from electronic annotation /// 0015689 // molybdate ion transport // inferred from electronic annotation /// 0045449 // regulation of transcription // inferred from electronic annotation /// 15689 // m…	0005737 // cytoplasm // inferred from electronic annotation /// 0043190 // ATP-binding cassette (ABC) transporter complex // inferred from electronic annotation /// 43190 // ATP-binding cassette (ABC) transporter complex // inferred from electronic annotation /// 5737 // cytoplasm // inferred from electronic annotation	0003677 // DNA binding // inferred from electronic annotation /// 0003700 // transcription factor activity // inferred from electronic annotation /// 0005215 // transporter activity // inferred from electronic annotation /// 0005524 // ATP binding // inferred from electronic annotation /// 0015098 // molybdate ion transmembrane transporter activity // inferred from electronic annotation /// 00154…
nac_b1988_at	nac_b1988	DNA-binding transcriptional dual regulator of nitrogen assimilation	nac	0006350 // transcription // inferred from electronic annotation /// 0006355 // regulation of transcription, DNA-dependent // inferred from electronic annotation /// 0042128 // nitrate assimilation // inferred from electronic annotation /// 0045449 // regulation of transcription // inferred from electronic annotation /// 42128 // nitrate assimilation // inferred from electronic annotation /// 4544…	---	0003677 // DNA binding // inferred from electronic annotation /// 0003700 // transcription factor activity // inferred from electronic annotation /// 0005515 // protein binding // inferred from physical interaction /// 3677 // DNA binding // inferred from electronic annotation /// 3700 // transcription factor activity // inferred from electronic annotation /// 5515 // protein binding // inferred …
nagC_b0676_at	nagC_b0676	DNA-binding transcriptional dual regulator, repressor of N-acetylglucosamine	nagC	0005975 // carbohydrate metabolic process // inferred from electronic annotation /// 0006350 // transcription // inferred from electronic annotation /// 0006355 // regulation of transcription, DNA-dependent // inferred from electronic annotation /// 0045449 // regulation of transcription // inferred from electronic annotation /// 45449 // regulation of transcription // inferred from electronic an…	0005622 // intracellular // inferred from electronic annotation /// 5622 // intracellular // inferred from electronic annotation	0003677 // DNA binding // inferred from electronic annotation /// 0003700 // transcription factor activity // inferred from electronic annotation /// 3677 // DNA binding // inferred from electronic annotation /// 3700 // transcription factor activity // inferred from electronic annotation
narL_b1221_at	narL_b1221	transcriptional regulator NarL /// transcriptional regulator NarL /// DNA-binding response regulator in two-component regulatory system with NarX (or NarQ)	ECs1726 /// narL /// narL	0000160 // two-component signal transduction system (phosphorelay) // inferred from electronic annotation /// 0006350 // transcription // inferred from electronic annotation /// 0006355 // regulation of transcription, DNA-dependent // inferred from electronic annotation /// 0042128 // nitrate assimilation // inferred from electronic annotation /// 0045449 // regulation of transcription // inferre…	0005622 // intracellular // inferred from electronic annotation /// 5622 // intracellular // inferred from electronic annotation	0000156 // two-component response regulator activity // inferred from electronic annotation /// 0000166 // nucleotide binding // inferred from electronic annotation /// 0003677 // DNA binding // inferred from electronic annotation /// 0003700 // transcription factor activity // inferred from electronic annotation /// 0005515 // protein binding // inferred from physical interaction /// 0005524 // …
narP_b2193_at	narP_b2193	transcriptional regulator NarP /// transcriptional regulator NarP /// DNA-binding response regulator in two-component regulatory system with NarQ or NarX	ECs3082 /// narP /// narP	0000160 // two-component signal transduction system (phosphorelay) // inferred from electronic annotation /// 0006350 // transcription // inferred from electronic annotation /// 0006355 // regulation of transcription, DNA-dependent // inferred from electronic annotation /// 0042128 // nitrate assimilation // inferred from electronic annotation /// 0045449 // regulation of transcription // inferre…	0005622 // intracellular // inferred from electronic annotation /// 5622 // intracellular // inferred from electronic annotation	0000156 // two-component response regulator activity // inferred from electronic annotation /// 0000166 // nucleotide binding // inferred from electronic annotation /// 0003677 // DNA binding // inferred from electronic annotation /// 0003700 // transcription factor activity // inferred from electronic annotation /// 0005524 // ATP binding // inferred from electronic annotation /// 0043565 // seq…
nhaR_b0020_at	nhaR_b0020	transcriptional activator NhaR /// DNA-binding transcriptional activator	nhaR /// nhaR	0006350 // transcription // inferred from electronic annotation /// 0006355 // regulation of transcription, DNA-dependent // inferred from electronic annotation /// 0045449 // regulation of transcription // inferred from electronic annotation /// 45449 // regulation of transcription // inferred from electronic annotation /// 6350 // transcription // inferred from electronic annotation /// 6355 //…	0005737 // cytoplasm // inferred from electronic annotation /// 5737 // cytoplasm // inferred from electronic annotation	0003677 // DNA binding // inferred from electronic annotation /// 0003700 // transcription factor activity // inferred from electronic annotation /// 0005515 // protein binding // inferred from physical interaction /// 3677 // DNA binding // inferred from electronic annotation /// 3700 // transcription factor activity // inferred from electronic annotation /// 5515 // protein binding // inferred …
nusB_b0416_at	nusB_b0416	transcription antitermination protein NusB /// transcription antitermination protein	nusB /// nusB	0006350 // transcription // inferred from electronic annotation /// 0006353 // transcription termination // inferred from electronic annotation /// 0006355 // regulation of transcription, DNA-dependent // inferred from electronic annotation /// 0045449 // regulation of transcription // inferred from electronic annotation /// 45449 // regulation of transcription // inferred from electronic annotat…	---	0003715 // transcription termination factor activity // inferred from electronic annotation /// 0003723 // RNA binding // inferred from electronic annotation /// 3715 // transcription termination factor activity // inferred from electronic annotation /// 3723 // RNA binding // inferred from electronic annotation
nusG_b3982_at	nusG_b3982	transcription antitermination protein NusG /// transcription termination factor	nusG /// nusG	0006350 // transcription // inferred from electronic annotation /// 0006353 // transcription termination // inferred from electronic annotation /// 0006355 // regulation of transcription, DNA-dependent // inferred from electronic annotation /// 0031564 // transcription antitermination // inferred from electronic annotation /// 0032968 // positive regulation of RNA elongation from RNA polymerase I…	---	0003711 // transcription elongation regulator activity // inferred from electronic annotation /// 3711 // transcription elongation regulator activity // inferred from electronic annotation
ompR_b3405_at	ompR_b3405	osmolarity response regulator /// DNA-binding response regulator in two-component regulatory system with EnvZ	ompR /// ompR	0000160 // two-component signal transduction system (phosphorelay) // inferred from electronic annotation /// 0006350 // transcription // inferred from electronic annotation /// 0006355 // regulation of transcription, DNA-dependent // inferred from electronic annotation /// 0045449 // regulation of transcription // inferred from electronic annotation /// 160 // two-component signal transduction s…	0005737 // cytoplasm // inferred from electronic annotation /// 5737 // cytoplasm // inferred from electronic annotation	0000156 // two-component response regulator activity // inferred from electronic annotation /// 0003677 // DNA binding // inferred from electronic annotation /// 0005515 // protein binding // inferred from physical interaction /// 156 // two-component response regulator activity // inferred from electronic annotation /// 3677 // DNA binding // inferred from electronic annotation /// 5515 // prote…
pdhR_b0113_at	pdhR_b0113	transcriptional regulator PdhR /// DNA-binding transcriptional dual regulator	pdhR /// pdhR	0006350 // transcription // inferred from electronic annotation /// 0006355 // regulation of transcription, DNA-dependent // inferred from electronic annotation /// 0045449 // regulation of transcription // inferred from electronic annotation /// 45449 // regulation of transcription // inferred from electronic annotation /// 6350 // transcription // inferred from electronic annotation /// 6355 //…	0005622 // intracellular // inferred from electronic annotation /// 5622 // intracellular // inferred from electronic annotation	0003677 // DNA binding // inferred from electronic annotation /// 0003700 // transcription factor activity // inferred from electronic annotation /// 3677 // DNA binding // inferred from electronic annotation /// 3700 // transcription factor activity // inferred from electronic annotation
perR_b0254_at	perR_b0254	CP4-6 prophage; predicted DNA-binding transcriptional regulator	perR	0006350 // transcription // inferred from electronic annotation /// 0006355 // regulation of transcription, DNA-dependent // inferred from electronic annotation /// 0045449 // regulation of transcription // inferred from electronic annotation /// 45449 // regulation of transcription // inferred from electronic annotation /// 6350 // transcription // inferred from electronic annotation /// 6355 //…	---	0003677 // DNA binding // inferred from electronic annotation /// 0003700 // transcription factor activity // inferred from electronic annotation /// 3677 // DNA binding // inferred from electronic annotation /// 3700 // transcription factor activity // inferred from electronic annotation
phnF_b4102_at	phnF_b4102	predicted DNA-binding transcriptional regulator of phosphonate uptake and biodegradation	phnF	0006350 // transcription // inferred from electronic annotation /// 0006355 // regulation of transcription, DNA-dependent // inferred from electronic annotation /// 0015716 // phosphonate transport // inferred from electronic annotation /// 0045449 // regulation of transcription // inferred from electronic annotation /// 15716 // phosphonate transport // inferred from electronic annotation /// 45…	0005622 // intracellular // inferred from electronic annotation /// 5622 // intracellular // inferred from electronic annotation	0003677 // DNA binding // inferred from electronic annotation /// 0003700 // transcription factor activity // inferred from electronic annotation /// 0030528 // transcription regulator activity // inferred from electronic annotation /// 30528 // transcription regulator activity // inferred from electronic annotation /// 3677 // DNA binding // inferred from electronic annotation /// 3700 // transc…
phoB_b0399_at	phoB_b0399	transcriptional regulator PhoB /// transcriptional regulator PhoB /// DNA-binding response regulator in two-component regulatory system with PhoR (or CreC)	ECs0449 /// phoB /// phoB	0000160 // two-component signal transduction system (phosphorelay) // inferred from electronic annotation /// 0006350 // transcription // inferred from electronic annotation /// 0006355 // regulation of transcription, DNA-dependent // inferred from electronic annotation /// 0006810 // transport // inferred from electronic annotation /// 0006817 // phosphate transport // inferred from electronic a…	0005737 // cytoplasm // inferred from electronic annotation /// 5737 // cytoplasm // inferred from electronic annotation	0000156 // two-component response regulator activity // inferred from electronic annotation /// 0003677 // DNA binding // inferred from electronic annotation /// 0005515 // protein binding // inferred from physical interaction /// 156 // two-component response regulator activity // inferred from electronic annotation /// 3677 // DNA binding // inferred from electronic annotation /// 5515 // prote…
phoP_b1130_at	phoP_b1130	DNA-binding response regulator in two-component regulatory system with PhoQ	phoP	0000160 // two-component signal transduction system (phosphorelay) // inferred from electronic annotation /// 0006350 // transcription // inferred from electronic annotation /// 0006355 // regulation of transcription, DNA-dependent // inferred from electronic annotation /// 0045449 // regulation of transcription // inferred from electronic annotation /// 160 // two-component signal transduction s…	0005737 // cytoplasm // inferred from electronic annotation /// 5737 // cytoplasm // inferred from electronic annotation	0000156 // two-component response regulator activity // inferred from electronic annotation /// 0003677 // DNA binding // inferred from electronic annotation /// 156 // two-component response regulator activity // inferred from electronic annotation /// 3677 // DNA binding // inferred from electronic annotation
phoR_b0400_at	phoR_b0400	phosphate regulon sensor protein /// sensory histidine kinase in two-component regulatory system with PhoB	phoR /// phoR	0000160 // two-component signal transduction system (phosphorelay) // inferred from electronic annotation /// 0006355 // regulation of transcription, DNA-dependent // inferred from electronic annotation /// 0006810 // transport // inferred from electronic annotation /// 0006817 // phosphate transport // inferred from electronic annotation /// 0007165 // signal transduction // inferred from electr…	0005886 // plasma membrane // inferred from electronic annotation /// 0016020 // membrane // inferred from electronic annotation /// 0016021 // integral to membrane // inferred from electronic annotation /// 16020 // membrane // inferred from electronic annotation /// 16021 // integral to membrane // inferred from electronic annotation /// 5886 // plasma membrane // inferred from electronic annot…	0000155 // two-component sensor activity // inferred from electronic annotation /// 0000166 // nucleotide binding // inferred from electronic annotation /// 0004673 // protein histidine kinase activity // inferred from electronic annotation /// 0004871 // signal transducer activity // inferred from electronic annotation /// 0005515 // protein binding // inferred from electronic annotation /// 000…
prpR_b0330_at	prpR_b0330	DNA-binding transcriptional activator	prpR	0000160 // two-component signal transduction system (phosphorelay) // inferred from electronic annotation /// 0006350 // transcription // inferred from electronic annotation /// 0006355 // regulation of transcription, DNA-dependent // inferred from electronic annotation /// 0019629 // propionate catabolic process, 2-methylcitrate cycle // inferred from electronic annotation /// 0045449 // regulat…	0005622 // intracellular // inferred from electronic annotation /// 0005737 // cytoplasm // inferred from electronic annotation /// 5622 // intracellular // inferred from electronic annotation /// 5737 // cytoplasm // inferred from electronic annotation	0000156 // two-component response regulator activity // inferred from electronic annotation /// 0000166 // nucleotide binding // inferred from electronic annotation /// 0003677 // DNA binding // inferred from electronic annotation /// 0003700 // transcription factor activity // inferred from electronic annotation /// 0005515 // protein binding // inferred from physical interaction /// 0005524 // …
pspF_b1303_at	pspF_b1303	phage shock protein operon transcriptional activator /// DNA-binding transcriptional activator	pspF /// pspF	0000160 // two-component signal transduction system (phosphorelay) // inferred from electronic annotation /// 0006350 // transcription // inferred from electronic annotation /// 0006355 // regulation of transcription, DNA-dependent // inferred from electronic annotation /// 0045449 // regulation of transcription // inferred from electronic annotation /// 160 // two-component signal transduction s…	0005622 // intracellular // inferred from electronic annotation /// 5622 // intracellular // inferred from electronic annotation	0000166 // nucleotide binding // inferred from electronic annotation /// 0003677 // DNA binding // inferred from electronic annotation /// 0003700 // transcription factor activity // inferred from electronic annotation /// 0005524 // ATP binding // inferred from electronic annotation /// 0008134 // transcription factor binding // inferred from electronic annotation /// 0017111 // nucleoside-triph…
pssR_b3763_at	pssR_b3763	transcriptional regulator HdfR /// DNA-binding transcriptional regulator /// transcriptional regulator HdfR	ECs4698 /// hdfR /// yifA	0006350 // transcription // inferred from electronic annotation /// 0006355 // regulation of transcription, DNA-dependent // inferred from electronic annotation /// 0045449 // regulation of transcription // inferred from electronic annotation /// 0045892 // negative regulation of transcription, DNA-dependent // inferred from electronic annotation /// 45449 // regulation of transcription // inferr…	---	0003677 // DNA binding // inferred from electronic annotation /// 0003700 // transcription factor activity // inferred from electronic annotation /// 3677 // DNA binding // inferred from electronic annotation /// 3700 // transcription factor activity // inferred from electronic annotation
purR_b1658_at	purR_b1658	DNA-binding transcriptional repressor PurR /// DNA-binding transcriptional repressor PurR /// DNA-binding transcriptional repressor, hypoxanthine-binding	ECs2367 /// purR /// purR	0006164 // purine nucleotide biosynthetic process // inferred from electronic annotation /// 0006350 // transcription // inferred from electronic annotation /// 0006355 // regulation of transcription, DNA-dependent // inferred from electronic annotation /// 0045449 // regulation of transcription // inferred from electronic annotation /// 0045892 // negative regulation of transcription, DNA-depend…	0005622 // intracellular // inferred from electronic annotation /// 5622 // intracellular // inferred from electronic annotation	0003677 // DNA binding // inferred from electronic annotation /// 0003700 // transcription factor activity // inferred from electronic annotation /// 0016564 // transcription repressor activity // inferred from electronic annotation /// 16564 // transcription repressor activity // inferred from electronic annotation /// 3677 // DNA binding // inferred from electronic annotation /// 3700 // transc…
rbsR_b3753_at	rbsR_b3753	transcriptional repressor RbsR /// transcriptional repressor RbsR /// DNA-binding transcriptional repressor of ribose metabolism	ECs4695 /// rbsR /// rbsR	0006350 // transcription // inferred from electronic annotation /// 0006355 // regulation of transcription, DNA-dependent // inferred from electronic annotation /// 0045449 // regulation of transcription // inferred from electronic annotation /// 45449 // regulation of transcription // inferred from electronic annotation /// 6350 // transcription // inferred from electronic annotation /// 6355 //…	0005622 // intracellular // inferred from electronic annotation /// 5622 // intracellular // inferred from electronic annotation	0003677 // DNA binding // inferred from electronic annotation /// 0003700 // transcription factor activity // inferred from electronic annotation /// 0005515 // protein binding // inferred from physical interaction /// 3677 // DNA binding // inferred from electronic annotation /// 3700 // transcription factor activity // inferred from electronic annotation /// 5515 // protein binding // inferred …
rcsA_b1951_at	rcsA_b1951	transcriptional regulator for ctr capsule biosynthesis /// colanic acid capsular biosynthesis activation protein A /// positive regulator for ctr capsule biosynthesis, positive transcription factor /// DNA-binding transcriptional activator, co-regulator with RcsB	ECs2690 /// rcsA /// rcsA /// rcsA	0000160 // two-component signal transduction system (phosphorelay) // inferred from electronic annotation /// 0006350 // transcription // inferred from electronic annotation /// 0006355 // regulation of transcription, DNA-dependent // inferred from electronic annotation /// 0045449 // regulation of transcription // inferred from electronic annotation /// 0050896 // response to stimulus // inferre…	0005622 // intracellular // inferred from electronic annotation /// 5622 // intracellular // inferred from electronic annotation	0000156 // two-component response regulator activity // inferred from electronic annotation /// 0003677 // DNA binding // inferred from electronic annotation /// 0003700 // transcription factor activity // inferred from electronic annotation /// 0043565 // sequence-specific DNA binding // inferred from electronic annotation /// 156 // two-component response regulator activity // inferred from ele…
rcsB_b2217_at	rcsB_b2217	transcriptional regulator RcsB /// transcriptional regulator RcsB /// DNA-binding response regulator in two-component regulatory system with RcsC and YojN	ECs3106 /// rcsB /// rcsB	0000160 // two-component signal transduction system (phosphorelay) // inferred from electronic annotation /// 0006350 // transcription // inferred from electronic annotation /// 0006355 // regulation of transcription, DNA-dependent // inferred from electronic annotation /// 0045449 // regulation of transcription // inferred from electronic annotation /// 160 // two-component signal transduction s…	0005622 // intracellular // inferred from electronic annotation /// 5622 // intracellular // inferred from electronic annotation	0000156 // two-component response regulator activity // inferred from electronic annotation /// 0003677 // DNA binding // inferred from electronic annotation /// 0003700 // transcription factor activity // inferred from electronic annotation /// 0005515 // protein binding // inferred from physical interaction /// 0043565 // sequence-specific DNA binding // inferred from electronic annotation /// …
rcsC_b2218_at	rcsC_b2218	hybrid sensory kinase in two-component regulatory system with RcsB and YojN /// hybrid sensory kinase in two-component regulatory system with RcsB and YojN	ECs3107 /// rcsC	0000160 // two-component signal transduction system (phosphorelay) // inferred from electronic annotation /// 0006355 // regulation of transcription, DNA-dependent // inferred from electronic annotation /// 0007165 // signal transduction // inferred from electronic annotation /// 0016310 // phosphorylation // inferred from electronic annotation /// 0018106 // peptidyl-histidine phosphorylation //…	0005886 // plasma membrane // inferred from electronic annotation /// 0016020 // membrane // inferred from electronic annotation /// 0016021 // integral to membrane // inferred from electronic annotation /// 16020 // membrane // inferred from electronic annotation /// 16021 // integral to membrane // inferred from electronic annotation /// 5886 // plasma membrane // inferred from electronic annot…	0000155 // two-component sensor activity // inferred from electronic annotation /// 0000156 // two-component response regulator activity // inferred from electronic annotation /// 0004673 // protein histidine kinase activity // inferred from electronic annotation /// 0004871 // signal transducer activity // inferred from electronic annotation /// 0005524 // ATP binding // inferred from electronic…
rfaH_b3842_at	rfaH_b3842	transcriptional activator RfaH /// DNA-binding transcriptional antiterminator	rfaH /// rfaH	0006350 // transcription // inferred from electronic annotation /// 0006355 // regulation of transcription, DNA-dependent // inferred from electronic annotation /// 0009103 // lipopolysaccharide biosynthetic process // inferred from electronic annotation /// 0032968 // positive regulation of RNA elongation from RNA polymerase II promoter // inferred from electronic annotation /// 0045449 // regul…	---	0003677 // DNA binding // inferred from electronic annotation /// 0003711 // transcription elongation regulator activity // inferred from electronic annotation /// 3677 // DNA binding // inferred from electronic annotation /// 3711 // transcription elongation regulator activity // inferred from electronic annotation
rhaR_b3906_at	rhaR_b3906	transcriptional activator RhaR /// transcriptional activator RhaR /// DNA-binding transcriptional activator, L-rhamnose-binding	ECs4833 /// rhaR /// rhaR	0006350 // transcription // inferred from electronic annotation /// 0006355 // regulation of transcription, DNA-dependent // inferred from electronic annotation /// 0019299 // rhamnose metabolic process // inferred from electronic annotation /// 0045449 // regulation of transcription // inferred from electronic annotation /// 0045893 // positive regulation of transcription, DNA-dependent // infer…	0005622 // intracellular // inferred from electronic annotation /// 0005737 // cytoplasm // inferred from electronic annotation /// 5622 // intracellular // inferred from electronic annotation /// 5737 // cytoplasm // inferred from electronic annotation	0003677 // DNA binding // inferred from electronic annotation /// 0003700 // transcription factor activity // inferred from electronic annotation /// 0043565 // sequence-specific DNA binding // inferred from electronic annotation /// 3677 // DNA binding // inferred from electronic annotation /// 3700 // transcription factor activity // inferred from electronic annotation /// 43565 // sequence-spe…
rhaS_b3905_at	rhaS_b3905	transcriptional activator RhaS /// transcriptional activator RhaS /// DNA-binding transcriptional activator, L-rhamnose-binding	ECs4832 /// rhaS /// rhaS	0006350 // transcription // inferred from electronic annotation /// 0006355 // regulation of transcription, DNA-dependent // inferred from electronic annotation /// 0019299 // rhamnose metabolic process // inferred from electronic annotation /// 0045449 // regulation of transcription // inferred from electronic annotation /// 0045893 // positive regulation of transcription, DNA-dependent // infer…	0005622 // intracellular // inferred from electronic annotation /// 0005737 // cytoplasm // inferred from electronic annotation /// 5622 // intracellular // inferred from electronic annotation /// 5737 // cytoplasm // inferred from electronic annotation	0003677 // DNA binding // inferred from electronic annotation /// 0003700 // transcription factor activity // inferred from electronic annotation /// 0043565 // sequence-specific DNA binding // inferred from electronic annotation /// 3677 // DNA binding // inferred from electronic annotation /// 3700 // transcription factor activity // inferred from electronic annotation /// 43565 // sequence-spe…
rnk_b0610_at	rnk_b0610	nucleoside diphosphate kinase regulator /// nucleoside diphosphate kinase regulator /// regulator of nucleoside diphosphate kinase	ECs0649 /// rnk /// rnk	0006355 // regulation of transcription, DNA-dependent // inferred from electronic annotation /// 6355 // regulation of transcription, DNA-dependent // inferred from electronic annotation	---	0003677 // DNA binding // inferred from electronic annotation /// 0003711 // transcription elongation regulator activity // inferred from electronic annotation /// 3677 // DNA binding // inferred from electronic annotation /// 3711 // transcription elongation regulator activity // inferred from electronic annotation
rob_b4396_at	rob_b4396	right origin-binding protein /// right origin-binding protein /// DNA-binding transcriptional activator	ECs5354 /// rob /// rob	0006355 // regulation of transcription, DNA-dependent // inferred from electronic annotation /// 0045449 // regulation of transcription // inferred from electronic annotation /// 45449 // regulation of transcription // inferred from electronic annotation /// 6355 // regulation of transcription, DNA-dependent // inferred from electronic annotation	0005622 // intracellular // inferred from electronic annotation /// 5622 // intracellular // inferred from electronic annotation	0003677 // DNA binding // inferred from electronic annotation /// 0003700 // transcription factor activity // inferred from electronic annotation /// 0043565 // sequence-specific DNA binding // inferred from electronic annotation /// 3677 // DNA binding // inferred from electronic annotation /// 3700 // transcription factor activity // inferred from electronic annotation /// 43565 // sequence-spe…
rpiR_b4089_at	rpiR_b4089	DNA-binding transcriptional repressor	rpiR	0005975 // carbohydrate metabolic process // inferred from electronic annotation /// 0006350 // transcription // inferred from electronic annotation /// 0006355 // regulation of transcription, DNA-dependent // inferred from electronic annotation /// 0045449 // regulation of transcription // inferred from electronic annotation /// 45449 // regulation of transcription // inferred from electronic an…	---	0003677 // DNA binding // inferred from electronic annotation /// 0003700 // transcription factor activity // inferred from electronic annotation /// 0005529 // sugar binding // inferred from electronic annotation /// 3677 // DNA binding // inferred from electronic annotation /// 3700 // transcription factor activity // inferred from electronic annotation /// 5529 // sugar binding // inferred fro…
rpoD_b3067_at	rpoD_b3067	RNA polymerase sigma factor RpoD /// RpoD protein /// RNA polymerase sigma factor RpoD /// RNA polymerase, sigma 70 (sigma D) factor	ECs3950 /// rpoD /// rpoD /// rpoD	0006350 // transcription // inferred from electronic annotation /// 0006352 // transcription initiation // inferred from electronic annotation /// 0006355 // regulation of transcription, DNA-dependent // inferred from electronic annotation /// 0045449 // regulation of transcription // inferred from electronic annotation /// 45449 // regulation of transcription // inferred from electronic annotati…	---	0003677 // DNA binding // inferred from electronic annotation /// 0003700 // transcription factor activity // inferred from electronic annotation /// 0005515 // protein binding // inferred from physical interaction /// 0016987 // sigma factor activity // inferred from electronic annotation /// 0030528 // transcription regulator activity // inferred from electronic annotation /// 16987 // sigma fa…
rpoE_b2573_at	rpoE_b2573	RNA polymerase sigma factor RpoE /// RNA polymerase sigma factor RpoE /// RNA polymerase, sigma 24 (sigma E) factor	ECs3439 /// rpoE /// rpoE	0006350 // transcription // inferred from electronic annotation /// 0006352 // transcription initiation // inferred from electronic annotation /// 0006355 // regulation of transcription, DNA-dependent // inferred from electronic annotation /// 0006950 // response to stress // inferred from electronic annotation /// 0045449 // regulation of transcription // inferred from electronic annotation /// …	---	0003677 // DNA binding // inferred from electronic annotation /// 0003700 // transcription factor activity // inferred from electronic annotation /// 0016987 // sigma factor activity // inferred from electronic annotation /// 16987 // sigma factor activity // inferred from electronic annotation /// 3677 // DNA binding // inferred from electronic annotation /// 3700 // transcription factor activit…
rpoH_b3461_at	rpoH_b3461	RNA polymerase factor sigma-32 /// RNA polymerase factor sigma-32 /// RNA polymerase, sigma 32 (sigma H) factor	ECs4310 /// rpoH /// rpoH	0006350 // transcription // inferred from electronic annotation /// 0006352 // transcription initiation // inferred from electronic annotation /// 0006355 // regulation of transcription, DNA-dependent // inferred from electronic annotation /// 0006950 // response to stress // inferred from electronic annotation /// 0009408 // response to heat // inferred from electronic annotation /// 0045449 // …	---	0003677 // DNA binding // inferred from electronic annotation /// 0003700 // transcription factor activity // inferred from electronic annotation /// 0008270 // zinc ion binding // inferred from electronic annotation /// 0016987 // sigma factor activity // inferred from electronic annotation /// 16987 // sigma factor activity // inferred from electronic annotation /// 3677 // DNA binding // infer…
rpoN_b3202_at	rpoN_b3202	RNA polymerase factor sigma-54 /// RNA polymerase factor sigma-54 /// RNA polymerase, sigma 54 (sigma N) factor	ECs4081 /// rpoN /// rpoN	0006350 // transcription // inferred from electronic annotation /// 0006352 // transcription initiation // inferred from electronic annotation /// 0006355 // regulation of transcription, DNA-dependent // inferred from electronic annotation /// 0006525 // arginine metabolic process // inferred from electronic annotation /// 0045449 // regulation of transcription // inferred from electronic annotat…	---	0003677 // DNA binding // inferred from electronic annotation /// 0003700 // transcription factor activity // inferred from electronic annotation /// 0003899 // DNA-directed RNA polymerase activity // inferred from electronic annotation /// 0016740 // transferase activity // inferred from electronic annotation /// 0016779 // nucleotidyltransferase activity // inferred from electronic annotation /…
rpoS_b2741_at	rpoS_b2741	hypothetical protein /// RNA polymerase sigma factor RpoS /// RNA polymerase sigma factor RpoS /// RNA polymerase, sigma S (sigma 38) factor	c3306 /// ECs3595 /// rpoS /// rpoS	0006350 // transcription // inferred from electronic annotation /// 0006352 // transcription initiation // inferred from electronic annotation /// 0006355 // regulation of transcription, DNA-dependent // inferred from electronic annotation /// 0045449 // regulation of transcription // inferred from electronic annotation /// 45449 // regulation of transcription // inferred from electronic annotati…	---	0003677 // DNA binding // inferred from electronic annotation /// 0003700 // transcription factor activity // inferred from electronic annotation /// 0016987 // sigma factor activity // inferred from electronic annotation /// 16987 // sigma factor activity // inferred from electronic annotation /// 3677 // DNA binding // inferred from electronic annotation /// 3700 // transcription factor activit…
rstA_b1608_at	rstA_b1608	DNA-binding transcriptional regulator RstA /// DNA-binding transcriptional regulator RstA /// DNA-binding response regulator in two-component regulatory system with RstB	ECs2314 /// rstA /// rstA	0000160 // two-component signal transduction system (phosphorelay) // inferred from electronic annotation /// 0006355 // regulation of transcription, DNA-dependent // inferred from electronic annotation /// 160 // two-component signal transduction system (phosphorelay) // inferred from electronic annotation /// 6355 // regulation of transcription, DNA-dependent // inferred from electronic annotat…	---	0000156 // two-component response regulator activity // inferred from electronic annotation /// 0003677 // DNA binding // inferred from electronic annotation /// 156 // two-component response regulator activity // inferred from electronic annotation /// 3677 // DNA binding // inferred from electronic annotation
rtcR_b3422_at	rtcR_b3422	putative 2-component regulator /// putative 2-component regulator /// sigma 54-dependent transcriptional regulator of rtcBA expression	ECs4265 /// rtcR /// rtcR	0000160 // two-component signal transduction system (phosphorelay) // inferred from electronic annotation /// 0006350 // transcription // inferred from electronic annotation /// 0006355 // regulation of transcription, DNA-dependent // inferred from electronic annotation /// 0045449 // regulation of transcription // inferred from electronic annotation /// 160 // two-component signal transduction s…	0005622 // intracellular // inferred from electronic annotation /// 5622 // intracellular // inferred from electronic annotation	0000166 // nucleotide binding // inferred from electronic annotation /// 0003677 // DNA binding // inferred from electronic annotation /// 0005524 // ATP binding // inferred from electronic annotation /// 0008134 // transcription factor binding // inferred from electronic annotation /// 0017111 // nucleoside-triphosphatase activity // inferred from electronic annotation /// 166 // nucleotide bind…
sdiA_b1916_at	sdiA_b1916	DNA-binding transcriptional activator SdiA /// DNA-binding transcriptional activator SdiA /// DNA-binding transcriptional activator	ECs2654 /// sdiA /// sdiA	0000160 // two-component signal transduction system (phosphorelay) // inferred from electronic annotation /// 0006350 // transcription // inferred from electronic annotation /// 0006355 // regulation of transcription, DNA-dependent // inferred from electronic annotation /// 0007049 // cell cycle // inferred from electronic annotation /// 0045449 // regulation of transcription // inferred from ele…	0005622 // intracellular // inferred from electronic annotation /// 5622 // intracellular // inferred from electronic annotation	0000156 // two-component response regulator activity // inferred from electronic annotation /// 0003677 // DNA binding // inferred from electronic annotation /// 0003700 // transcription factor activity // inferred from electronic annotation /// 0043565 // sequence-specific DNA binding // inferred from electronic annotation /// 156 // two-component response regulator activity // inferred from ele…
sgcR_b4300_at	sgcR_b4300	KpLE2 phage-like element; predicted DNA-binding transcriptional regulator	sgcR	0006350 // transcription // inferred from electronic annotation /// 0006355 // regulation of transcription, DNA-dependent // inferred from electronic annotation /// 0045449 // regulation of transcription // inferred from electronic annotation /// 45449 // regulation of transcription // inferred from electronic annotation /// 6350 // transcription // inferred from electronic annotation /// 6355 //…	0005622 // intracellular // inferred from electronic annotation /// 5622 // intracellular // inferred from electronic annotation	0003677 // DNA binding // inferred from electronic annotation /// 0003700 // transcription factor activity // inferred from electronic annotation /// 0005515 // protein binding // inferred from physical interaction /// 3677 // DNA binding // inferred from electronic annotation /// 3700 // transcription factor activity // inferred from electronic annotation /// 5515 // protein binding // inferred …
slyA_b1642_at	slyA_b1642	transcriptional regulator SlyA /// transcriptional regulator SlyA /// DNA-binding transcriptional activator	ECs2351 /// slyA /// slyA	0006350 // transcription // inferred from electronic annotation /// 0006355 // regulation of transcription, DNA-dependent // inferred from electronic annotation /// 0009405 // pathogenesis // inferred from electronic annotation /// 0045449 // regulation of transcription // inferred from electronic annotation /// 45449 // regulation of transcription // inferred from electronic annotation /// 6350 …	0005622 // intracellular // inferred from electronic annotation /// 5622 // intracellular // inferred from electronic annotation	0003677 // DNA binding // inferred from electronic annotation /// 0003700 // transcription factor activity // inferred from electronic annotation /// 3677 // DNA binding // inferred from electronic annotation /// 3700 // transcription factor activity // inferred from electronic annotation
soxR_b4063_at	soxR_b4063	redox-sensitive transcriptional activator SoxR /// redox-sensitive transcriptional activator SoxR /// DNA-binding transcriptional dual regulator, Fe-S center for redox-sensing	ECs5045 /// soxR /// soxR	0006350 // transcription // inferred from electronic annotation /// 0006355 // regulation of transcription, DNA-dependent // inferred from electronic annotation /// 0006979 // response to oxidative stress // inferred from electronic annotation /// 0045449 // regulation of transcription // inferred from electronic annotation /// 45449 // regulation of transcription // inferred from electronic anno…	---	0000166 // nucleotide binding // inferred from electronic annotation /// 0003677 // DNA binding // inferred from electronic annotation /// 0003700 // transcription factor activity // inferred from electronic annotation /// 0005506 // iron ion binding // inferred from electronic annotation /// 0046872 // metal ion binding // inferred from electronic annotation /// 0051536 // iron-sulfur cluster bi…
srlR_b2707_at	srlR_b2707	DNA-bindng transcriptional repressor SrlR /// DNA-bindng transcriptional repressor	srlR /// srlR	0006350 // transcription // inferred from electronic annotation /// 0006355 // regulation of transcription, DNA-dependent // inferred from electronic annotation /// 0009401 // phosphoenolpyruvate-dependent sugar phosphotransferase system // inferred from electronic annotation /// 0045449 // regulation of transcription // inferred from electronic annotation /// 45449 // regulation of transcription…	0005622 // intracellular // inferred from electronic annotation /// 5622 // intracellular // inferred from electronic annotation	0003677 // DNA binding // inferred from electronic annotation /// 0003700 // transcription factor activity // inferred from electronic annotation /// 3677 // DNA binding // inferred from electronic annotation /// 3700 // transcription factor activity // inferred from electronic annotation
stpA_b2669_at	stpA_b2669	DNA binding protein, nucleoid-associated /// DNA binding protein, nucleoid-associated	ECs3530 /// stpA	0006355 // regulation of transcription, DNA-dependent // inferred from electronic annotation /// 6355 // regulation of transcription, DNA-dependent // inferred from electronic annotation	0005622 // intracellular // inferred from electronic annotation /// 5622 // intracellular // inferred from electronic annotation	0003677 // DNA binding // inferred from electronic annotation /// 3677 // DNA binding // inferred from electronic annotation
sun_b3289_at	sun_b3289	16S rRNA methyltransferase B /// 16S rRNA m(5)C967 methyltransferase, S-adenosyl-L-methionine-dependent /// 16S rRNA methyltransferase B	ECs4154 /// rsmB /// sun	0006355 // regulation of transcription, DNA-dependent // inferred from electronic annotation /// 0006364 // rRNA processing // inferred from electronic annotation /// 0031167 // rRNA methylation // inferred from electronic annotation /// 31167 // rRNA methylation // inferred from electronic annotation /// 6355 // regulation of transcription, DNA-dependent // inferred from electronic annotation //…	0005737 // cytoplasm // inferred from electronic annotation /// 5737 // cytoplasm // inferred from electronic annotation	0003723 // RNA binding // inferred from electronic annotation /// 0008168 // methyltransferase activity // inferred from electronic annotation /// 0008649 // rRNA methyltransferase activity // inferred from electronic annotation /// 0016434 // rRNA (cytosine) methyltransferase activity // inferred from electronic annotation /// 0016740 // transferase activity // inferred from electronic annotatio…
tdcA_b3118_at	tdcA_b3118	DNA-binding transcriptional activator TdcA /// DNA-binding transcriptional activator TdcA /// DNA-binding transcriptional activator	ECs3998 /// tdcA /// tdcA	0006350 // transcription // inferred from electronic annotation /// 0006355 // regulation of transcription, DNA-dependent // inferred from electronic annotation /// 0045449 // regulation of transcription // inferred from electronic annotation /// 45449 // regulation of transcription // inferred from electronic annotation /// 6350 // transcription // inferred from electronic annotation /// 6355 //…	---	0003677 // DNA binding // inferred from electronic annotation /// 0003700 // transcription factor activity // inferred from electronic annotation /// 3677 // DNA binding // inferred from electronic annotation /// 3700 // transcription factor activity // inferred from electronic annotation
torR_b0995_at	torR_b0995	DNA-binding response regulator in two-component regulatory system with TorS	torR	0000160 // two-component signal transduction system (phosphorelay) // inferred from electronic annotation /// 0006350 // transcription // inferred from electronic annotation /// 0006355 // regulation of transcription, DNA-dependent // inferred from electronic annotation /// 0045449 // regulation of transcription // inferred from electronic annotation /// 160 // two-component signal transduction s…	0005737 // cytoplasm // inferred from electronic annotation /// 5737 // cytoplasm // inferred from electronic annotation	0000156 // two-component response regulator activity // inferred from electronic annotation /// 0003677 // DNA binding // inferred from electronic annotation /// 0005515 // protein binding // inferred from physical interaction /// 156 // two-component response regulator activity // inferred from electronic annotation /// 3677 // DNA binding // inferred from electronic annotation /// 5515 // prote…
torS_b0993_at	torS_b0993	hybrid sensory histidine kinase in two-component regulatory system with TorR	torS	0000160 // two-component signal transduction system (phosphorelay) // inferred from electronic annotation /// 0006355 // regulation of transcription, DNA-dependent // inferred from electronic annotation /// 0007165 // signal transduction // inferred from electronic annotation /// 0016310 // phosphorylation // inferred from electronic annotation /// 0018106 // peptidyl-histidine phosphorylation //…	0005886 // plasma membrane // inferred from electronic annotation /// 0016020 // membrane // inferred from electronic annotation /// 0016021 // integral to membrane // inferred from electronic annotation /// 16020 // membrane // inferred from electronic annotation /// 16021 // integral to membrane // inferred from electronic annotation /// 5886 // plasma membrane // inferred from electronic annot…	0000155 // two-component sensor activity // inferred from electronic annotation /// 0000156 // two-component response regulator activity // inferred from electronic annotation /// 0000166 // nucleotide binding // inferred from electronic annotation /// 0004673 // protein histidine kinase activity // inferred from electronic annotation /// 0004871 // signal transducer activity // inferred from ele…
treR_b4241_at	treR_b4241	trehalose repressor /// DNA-binding transcriptional repressor	treR /// treR	0005991 // trehalose metabolic process // inferred from electronic annotation /// 0006350 // transcription // inferred from electronic annotation /// 0006355 // regulation of transcription, DNA-dependent // inferred from electronic annotation /// 0016481 // negative regulation of transcription // inferred from electronic annotation /// 0045449 // regulation of transcription // inferred from elect…	0005622 // intracellular // inferred from electronic annotation /// 5622 // intracellular // inferred from electronic annotation	0003677 // DNA binding // inferred from electronic annotation /// 0003700 // transcription factor activity // inferred from electronic annotation /// 0005515 // protein binding // inferred from physical interaction /// 0016566 // specific transcriptional repressor activity // inferred from electronic annotation /// 16566 // specific transcriptional repressor activity // inferred from electronic a…
trpR_b4393_at	trpR_b4393	Trp operon repressor /// Trp operon repressor /// DNA-binding transcriptional repressor, tryptophan-binding	ECs5351 /// trpR /// trpR	0006350 // transcription // inferred from electronic annotation /// 0006355 // regulation of transcription, DNA-dependent // inferred from electronic annotation /// 0045449 // regulation of transcription // inferred from electronic annotation /// 0045892 // negative regulation of transcription, DNA-dependent // inferred from electronic annotation /// 45449 // regulation of transcription // inferr…	0005622 // intracellular // inferred from electronic annotation /// 0005737 // cytoplasm // inferred from electronic annotation /// 5622 // intracellular // inferred from electronic annotation /// 5737 // cytoplasm // inferred from electronic annotation	0003677 // DNA binding // inferred from electronic annotation /// 0003700 // transcription factor activity // inferred from electronic annotation /// 0016564 // transcription repressor activity // inferred from electronic annotation /// 0043565 // sequence-specific DNA binding // inferred from electronic annotation /// 16564 // transcription repressor activity // inferred from electronic annotati…
ttk_b3641_at	ttk_b3641	nucleoid occlusion protein /// division inhibitor	slmA /// slmA	0000917 // barrier septum formation // inferred from electronic annotation /// 0006350 // transcription // inferred from electronic annotation /// 0006355 // regulation of transcription, DNA-dependent // inferred from electronic annotation /// 0007049 // cell cycle // inferred from electronic annotation /// 0045449 // regulation of transcription // inferred from electronic annotation /// 0051301 …	0005737 // cytoplasm // inferred from electronic annotation /// 0009295 // nucleoid // inferred from electronic annotation /// 5737 // cytoplasm // inferred from electronic annotation /// 9295 // nucleoid // inferred from electronic annotation	0003677 // DNA binding // inferred from electronic annotation /// 0003700 // transcription factor activity // inferred from electronic annotation /// 0030528 // transcription regulator activity // inferred from electronic annotation /// 30528 // transcription regulator activity // inferred from electronic annotation /// 3677 // DNA binding // inferred from electronic annotation /// 3700 // transc…
tyrR_b1323_at	tyrR_b1323	DNA-binding transcriptional regulator TyrR /// DNA-binding transcriptional regulator TyrR /// DNA-binding transcriptional dual regulator, tyrosine-binding	ECs1902 /// tyrR /// tyrR	0000160 // two-component signal transduction system (phosphorelay) // inferred from electronic annotation /// 0006350 // transcription // inferred from electronic annotation /// 0006355 // regulation of transcription, DNA-dependent // inferred from electronic annotation /// 0007165 // signal transduction // inferred from electronic annotation /// 0008152 // metabolic process // inferred from elec…	0005622 // intracellular // inferred from electronic annotation /// 5622 // intracellular // inferred from electronic annotation	0000166 // nucleotide binding // inferred from electronic annotation /// 0003677 // DNA binding // inferred from electronic annotation /// 0004871 // signal transducer activity // inferred from electronic annotation /// 0005515 // protein binding // inferred from physical interaction /// 0005524 // ATP binding // inferred from electronic annotation /// 0008134 // transcription factor binding // i…
uhpA_b3669_at	uhpA_b3669	DNA-binding response regulator in two-component regulatory system wtih UhpB	uhpA	0000160 // two-component signal transduction system (phosphorelay) // inferred from electronic annotation /// 0006350 // transcription // inferred from electronic annotation /// 0006355 // regulation of transcription, DNA-dependent // inferred from electronic annotation /// 0006810 // transport // inferred from electronic annotation /// 0008643 // carbohydrate transport // inferred from electroni…	0005622 // intracellular // inferred from electronic annotation /// 0005737 // cytoplasm // inferred from electronic annotation /// 5622 // intracellular // inferred from electronic annotation /// 5737 // cytoplasm // inferred from electronic annotation	0000156 // two-component response regulator activity // inferred from electronic annotation /// 0003677 // DNA binding // inferred from electronic annotation /// 0003700 // transcription factor activity // inferred from electronic annotation /// 0005515 // protein binding // inferred from physical interaction /// 0043565 // sequence-specific DNA binding // inferred from electronic annotation /// …
uidR_b1618_at	uidR_b1618	repressor for uid operon /// uid operon repressor /// repressor for uid operon /// DNA-binding transcriptional repressor	ECs2326 /// uidR /// uidR /// uidR	0006350 // transcription // inferred from electronic annotation /// 0006355 // regulation of transcription, DNA-dependent // inferred from electronic annotation /// 0045449 // regulation of transcription // inferred from electronic annotation /// 45449 // regulation of transcription // inferred from electronic annotation /// 6350 // transcription // inferred from electronic annotation /// 6355 //…	---	0003677 // DNA binding // inferred from electronic annotation /// 0003700 // transcription factor activity // inferred from electronic annotation /// 3677 // DNA binding // inferred from electronic annotation /// 3700 // transcription factor activity // inferred from electronic annotation
uvrY_b1914_at	uvrY_b1914	response regulator /// response regulator /// DNA-binding response regulator in two-component regulatory system with BarA	ECs2652 /// uvrY /// uvrY	0000160 // two-component signal transduction system (phosphorelay) // inferred from electronic annotation /// 0006350 // transcription // inferred from electronic annotation /// 0006355 // regulation of transcription, DNA-dependent // inferred from electronic annotation /// 0045449 // regulation of transcription // inferred from electronic annotation /// 160 // two-component signal transduction s…	0005622 // intracellular // inferred from electronic annotation /// 0005737 // cytoplasm // inferred from electronic annotation /// 5622 // intracellular // inferred from electronic annotation /// 5737 // cytoplasm // inferred from electronic annotation	0000156 // two-component response regulator activity // inferred from electronic annotation /// 0003677 // DNA binding // inferred from electronic annotation /// 0003700 // transcription factor activity // inferred from electronic annotation /// 0043565 // sequence-specific DNA binding // inferred from electronic annotation /// 156 // two-component response regulator activity // inferred from ele…
uxuR_b4324_at	uxuR_b4324	DNA-binding transcriptional repressor UxuR /// DNA-binding transcriptional repressor UxuR /// DNA-binding transcriptional repressor	ECs5283 /// uxuR /// uxuR	0006350 // transcription // inferred from electronic annotation /// 0006355 // regulation of transcription, DNA-dependent // inferred from electronic annotation /// 0045449 // regulation of transcription // inferred from electronic annotation /// 45449 // regulation of transcription // inferred from electronic annotation /// 6350 // transcription // inferred from electronic annotation /// 6355 //…	0005622 // intracellular // inferred from electronic annotation /// 5622 // intracellular // inferred from electronic annotation	0003677 // DNA binding // inferred from electronic annotation /// 0003700 // transcription factor activity // inferred from electronic annotation /// 3677 // DNA binding // inferred from electronic annotation /// 3700 // transcription factor activity // inferred from electronic annotation
xapR_b2405_at	xapR_b2405	DNA-binding transcriptional activator	xapR	0006350 // transcription // inferred from electronic annotation /// 0006355 // regulation of transcription, DNA-dependent // inferred from electronic annotation /// 0045449 // regulation of transcription // inferred from electronic annotation /// 45449 // regulation of transcription // inferred from electronic annotation /// 6350 // transcription // inferred from electronic annotation /// 6355 //…	---	0003677 // DNA binding // inferred from electronic annotation /// 0003700 // transcription factor activity // inferred from electronic annotation /// 0005515 // protein binding // inferred from physical interaction /// 3677 // DNA binding // inferred from electronic annotation /// 3700 // transcription factor activity // inferred from electronic annotation /// 5515 // protein binding // inferred …
xylR_b3569_at	xylR_b3569	putative regulator of xyl operon /// putative regulator of xyl operon /// DNA-binding transcriptional activator, xylose-binding	ECs4452 /// xylR /// xylR	0006350 // transcription // inferred from electronic annotation /// 0006355 // regulation of transcription, DNA-dependent // inferred from electronic annotation /// 0045449 // regulation of transcription // inferred from electronic annotation /// 45449 // regulation of transcription // inferred from electronic annotation /// 6350 // transcription // inferred from electronic annotation /// 6355 //…	0005622 // intracellular // inferred from electronic annotation /// 5622 // intracellular // inferred from electronic annotation	0003677 // DNA binding // inferred from electronic annotation /// 0003700 // transcription factor activity // inferred from electronic annotation /// 0043565 // sequence-specific DNA binding // inferred from electronic annotation /// 3677 // DNA binding // inferred from electronic annotation /// 3700 // transcription factor activity // inferred from electronic annotation /// 43565 // sequence-spe…
yacG_b0101_at	yacG_b0101	zinc-binding protein /// zinc-binding protein /// DNA gyrase inhibitor	ECs0105 /// yacG /// yacG	0006355 // regulation of transcription, DNA-dependent // inferred from electronic annotation /// 6355 // regulation of transcription, DNA-dependent // inferred from electronic annotation	---	0003700 // transcription factor activity // inferred from electronic annotation /// 0008270 // zinc ion binding // inferred from electronic annotation /// 0046872 // metal ion binding // inferred from electronic annotation /// 3700 // transcription factor activity // inferred from electronic annotation /// 46872 // metal ion binding // inferred from electronic annotation /// 8270 // zinc ion bind…
yafC_b0208_at	yafC_b0208	putative transcriptional regulator /// putative transcriptional regulator YafC /// putative transcriptional regulator LYSR-type /// predicted DNA-binding transcriptional regulator	ECs0204 /// yafC /// yafC /// yafC	0006350 // transcription // inferred from electronic annotation /// 0006355 // regulation of transcription, DNA-dependent // inferred from electronic annotation /// 0045449 // regulation of transcription // inferred from electronic annotation /// 45449 // regulation of transcription // inferred from electronic annotation /// 6350 // transcription // inferred from electronic annotation /// 6355 //…	---	0003677 // DNA binding // inferred from electronic annotation /// 0003700 // transcription factor activity // inferred from electronic annotation /// 0005515 // protein binding // inferred from physical interaction /// 3677 // DNA binding // inferred from electronic annotation /// 3700 // transcription factor activity // inferred from electronic annotation /// 5515 // protein binding // inferred …
yagI_b0272_at	yagI_b0272	CP4-6 prophage; predicted DNA-binding transcriptional regulator	yagI	0006350 // transcription // inferred from electronic annotation /// 0006355 // regulation of transcription, DNA-dependent // inferred from electronic annotation /// 0045449 // regulation of transcription // inferred from electronic annotation /// 45449 // regulation of transcription // inferred from electronic annotation /// 6350 // transcription // inferred from electronic annotation /// 6355 //…	---	0003677 // DNA binding // inferred from electronic annotation /// 3677 // DNA binding // inferred from electronic annotation
yahA_b0315_at	yahA_b0315	predicted DNA-binding transcriptional regulator	yahA	0000160 // two-component signal transduction system (phosphorelay) // inferred from electronic annotation /// 0006355 // regulation of transcription, DNA-dependent // inferred from electronic annotation /// 160 // two-component signal transduction system (phosphorelay) // inferred from electronic annotation /// 6355 // regulation of transcription, DNA-dependent // inferred from electronic annotat…	0005622 // intracellular // inferred from electronic annotation /// 5622 // intracellular // inferred from electronic annotation	0000156 // two-component response regulator activity // inferred from electronic annotation /// 0000287 // magnesium ion binding // inferred from electronic annotation /// 0003677 // DNA binding // inferred from electronic annotation /// 0003700 // transcription factor activity // inferred from electronic annotation /// 0016787 // hydrolase activity // inferred from electronic annotation /// 0030…
yahB_b0316_at	yahB_b0316	predicted DNA-bindng transcriptional regulator	yahB	0006350 // transcription // inferred from electronic annotation /// 0006355 // regulation of transcription, DNA-dependent // inferred from electronic annotation /// 0045449 // regulation of transcription // inferred from electronic annotation /// 45449 // regulation of transcription // inferred from electronic annotation /// 6350 // transcription // inferred from electronic annotation /// 6355 //…	---	0003677 // DNA binding // inferred from electronic annotation /// 0003700 // transcription factor activity // inferred from electronic annotation /// 3677 // DNA binding // inferred from electronic annotation /// 3700 // transcription factor activity // inferred from electronic annotation
ybaK_b0481_at	ybaK_b0481	hypothetical protein /// hypothetical protein /// conserved protein	ECs0534 /// ybaK /// ybaK	0006350 // transcription // inferred from electronic annotation /// 0006355 // regulation of transcription, DNA-dependent // inferred from electronic annotation /// 0045449 // regulation of transcription // inferred from electronic annotation /// 45449 // regulation of transcription // inferred from electronic annotation /// 6350 // transcription // inferred from electronic annotation /// 6355 //…	---	0005515 // protein binding // inferred from physical interaction /// 5515 // protein binding // inferred from physical interaction
ybaO_b0447_at	ybaO_b0447	putative LRP-like transcriptional regulator /// putative transcriptional regulator YbaO /// putative transcriptional regulator /// predicted DNA-binding transcriptional regulator	ECs0501 /// ybaO /// ybaO /// ybaO	0006350 // transcription // inferred from electronic annotation /// 0006355 // regulation of transcription, DNA-dependent // inferred from electronic annotation /// 0045449 // regulation of transcription // inferred from electronic annotation /// 45449 // regulation of transcription // inferred from electronic annotation /// 6350 // transcription // inferred from electronic annotation /// 6355 //…	0005622 // intracellular // inferred from electronic annotation /// 5622 // intracellular // inferred from electronic annotation	0003677 // DNA binding // inferred from electronic annotation /// 0003700 // transcription factor activity // inferred from electronic annotation /// 0043565 // sequence-specific DNA binding // inferred from electronic annotation /// 3677 // DNA binding // inferred from electronic annotation /// 3700 // transcription factor activity // inferred from electronic annotation /// 43565 // sequence-spe…
ybbI_b0487_at	ybbI_b0487	DNA-binding transcriptional activator of copper-responsive regulon genes	cueR	0006350 // transcription // inferred from electronic annotation /// 0006355 // regulation of transcription, DNA-dependent // inferred from electronic annotation /// 0045449 // regulation of transcription // inferred from electronic annotation /// 0045941 // positive regulation of transcription // inferred from electronic annotation /// 45449 // regulation of transcription // inferred from electro…	0005737 // cytoplasm // inferred from electronic annotation /// 5737 // cytoplasm // inferred from electronic annotation	0000166 // nucleotide binding // inferred from electronic annotation /// 0003677 // DNA binding // inferred from electronic annotation /// 0003700 // transcription factor activity // inferred from electronic annotation /// 0005507 // copper ion binding // inferred from electronic annotation /// 0005515 // protein binding // inferred from physical interaction /// 0016563 // transcription activator…
ybbS_b0504_at	ybbS_b0504	DNA-binding transcriptional activator of the allD operon /// DNA-binding transcriptional activator AllS /// DNA-binding transcriptional activator AllS	allS /// ECs0565 /// ybbS	0006350 // transcription // inferred from electronic annotation /// 0006355 // regulation of transcription, DNA-dependent // inferred from electronic annotation /// 0045449 // regulation of transcription // inferred from electronic annotation /// 45449 // regulation of transcription // inferred from electronic annotation /// 6350 // transcription // inferred from electronic annotation /// 6355 //…	---	0003677 // DNA binding // inferred from electronic annotation /// 0003700 // transcription factor activity // inferred from electronic annotation /// 3677 // DNA binding // inferred from electronic annotation /// 3700 // transcription factor activity // inferred from electronic annotation
ybbU_b0506_at	ybbU_b0506	DNA-binding transcriptional repressor /// DNA-binding transcriptional repressor AllR /// DNA-binding transcriptional repressor AllR	allR /// ECs0567 /// ybbU	0006350 // transcription // inferred from electronic annotation /// 0006355 // regulation of transcription, DNA-dependent // inferred from electronic annotation /// 0045449 // regulation of transcription // inferred from electronic annotation /// 45449 // regulation of transcription // inferred from electronic annotation /// 6350 // transcription // inferred from electronic annotation /// 6355 //…	---	0003677 // DNA binding // inferred from electronic annotation /// 3677 // DNA binding // inferred from electronic annotation
ybcM_b0546_at	ybcM_b0546	DLP12 prophage; predicted DNA-binding transcriptional regulator	ybcM	0006350 // transcription // inferred from electronic annotation /// 0006355 // regulation of transcription, DNA-dependent // inferred from electronic annotation /// 0045449 // regulation of transcription // inferred from electronic annotation /// 45449 // regulation of transcription // inferred from electronic annotation /// 6350 // transcription // inferred from electronic annotation /// 6355 //…	0005622 // intracellular // inferred from electronic annotation /// 5622 // intracellular // inferred from electronic annotation	0003677 // DNA binding // inferred from electronic annotation /// 0003700 // transcription factor activity // inferred from electronic annotation /// 0043565 // sequence-specific DNA binding // inferred from electronic annotation /// 3677 // DNA binding // inferred from electronic annotation /// 3700 // transcription factor activity // inferred from electronic annotation /// 43565 // sequence-spe…
ybdO_b0603_at	ybdO_b0603	putative transcriptional regulator LYSR-type /// putative transcriptional regulator LYSR-type /// predicted DNA-binding transcriptional regulator	ECs0642 /// ybdO /// ybdO	0006350 // transcription // inferred from electronic annotation /// 0006355 // regulation of transcription, DNA-dependent // inferred from electronic annotation /// 0045449 // regulation of transcription // inferred from electronic annotation /// 45449 // regulation of transcription // inferred from electronic annotation /// 6350 // transcription // inferred from electronic annotation /// 6355 //…	---	0003677 // DNA binding // inferred from electronic annotation /// 0003700 // transcription factor activity // inferred from electronic annotation /// 3677 // DNA binding // inferred from electronic annotation /// 3700 // transcription factor activity // inferred from electronic annotation
ybeF_b0629_at	ybeF_b0629	putative DNA-binding transcriptional regulator /// putative DNA-binding transcriptional regulator /// predicted DNA-binding transcriptional regulator	ECs0667 /// ybeF /// ybeF	0006350 // transcription // inferred from electronic annotation /// 0006355 // regulation of transcription, DNA-dependent // inferred from electronic annotation /// 0045449 // regulation of transcription // inferred from electronic annotation /// 45449 // regulation of transcription // inferred from electronic annotation /// 6350 // transcription // inferred from electronic annotation /// 6355 //…	---	0003677 // DNA binding // inferred from electronic annotation /// 0003700 // transcription factor activity // inferred from electronic annotation /// 3677 // DNA binding // inferred from electronic annotation /// 3700 // transcription factor activity // inferred from electronic annotation
ybfE_b0685_at	ybfE_b0685	LexA regulated protein /// LexA regulated protein /// lexA-regulated predicted protein	ECs0716 /// ybfE /// ybfE	0006355 // regulation of transcription, DNA-dependent // inferred from electronic annotation /// 6355 // regulation of transcription, DNA-dependent // inferred from electronic annotation	---	0003677 // DNA binding // inferred from electronic annotation /// 3677 // DNA binding // inferred from electronic annotation
ybiH_b0796_at	ybiH_b0796	putative DNA-binding transcriptional regulator /// putative DNA-binding transcriptional regulator /// predicted DNA-binding transcriptional regulator	ECs0874 /// ybiH /// ybiH	0006350 // transcription // inferred from electronic annotation /// 0006355 // regulation of transcription, DNA-dependent // inferred from electronic annotation /// 0045449 // regulation of transcription // inferred from electronic annotation /// 45449 // regulation of transcription // inferred from electronic annotation /// 6350 // transcription // inferred from electronic annotation /// 6355 //…	---	0003677 // DNA binding // inferred from electronic annotation /// 0003700 // transcription factor activity // inferred from electronic annotation /// 0030528 // transcription regulator activity // inferred from electronic annotation /// 30528 // transcription regulator activity // inferred from electronic annotation /// 3677 // DNA binding // inferred from electronic annotation /// 3700 // transc…
ycaN_b0900_at	ycaN_b0900	predicted DNA-binding transcriptional regulator	ycaN	0006350 // transcription // inferred from electronic annotation /// 0006355 // regulation of transcription, DNA-dependent // inferred from electronic annotation /// 0045449 // regulation of transcription // inferred from electronic annotation /// 45449 // regulation of transcription // inferred from electronic annotation /// 6350 // transcription // inferred from electronic annotation /// 6355 //…	---	0003677 // DNA binding // inferred from electronic annotation /// 0003700 // transcription factor activity // inferred from electronic annotation /// 3677 // DNA binding // inferred from electronic annotation /// 3700 // transcription factor activity // inferred from electronic annotation
ycdC_b1013_at	ycdC_b1013	putative tet operon regulator /// predicted DNA-binding transcriptional regulator /// putative tet operon regulator	ECs1259 /// rutR /// ycdC	0006350 // transcription // inferred from electronic annotation /// 0006355 // regulation of transcription, DNA-dependent // inferred from electronic annotation /// 0016481 // negative regulation of transcription // inferred from electronic annotation /// 0045449 // regulation of transcription // inferred from electronic annotation /// 16481 // negative regulation of transcription // inferred fro…	---	0003677 // DNA binding // inferred from electronic annotation /// 0003700 // transcription factor activity // inferred from electronic annotation /// 0016564 // transcription repressor activity // inferred from electronic annotation /// 0016566 // specific transcriptional repressor activity // inferred from electronic annotation /// 0030528 // transcription regulator activity // inferred from ele…
ycfQ_b1111_at	ycfQ_b1111	hypothetical protein /// putative transcriptional regulator YcfQ /// hypothetical protein /// predicted DNA-binding transcriptional regulator	ECs1489 /// ycfQ /// ycfQ /// ycfQ	0006350 // transcription // inferred from electronic annotation /// 0006355 // regulation of transcription, DNA-dependent // inferred from electronic annotation /// 0045449 // regulation of transcription // inferred from electronic annotation /// 45449 // regulation of transcription // inferred from electronic annotation /// 6350 // transcription // inferred from electronic annotation /// 6355 //…	---	0003677 // DNA binding // inferred from electronic annotation /// 0003700 // transcription factor activity // inferred from electronic annotation /// 0030528 // transcription regulator activity // inferred from electronic annotation /// 30528 // transcription regulator activity // inferred from electronic annotation /// 3677 // DNA binding // inferred from electronic annotation /// 3700 // transc…
ycgE_b1162_at	ycgE_b1162	putative transcriptional regulator YcgE /// predicted DNA-binding transcriptional regulator	ycgE /// ycgE	0006350 // transcription // inferred from electronic annotation /// 0006355 // regulation of transcription, DNA-dependent // inferred from electronic annotation /// 0045449 // regulation of transcription // inferred from electronic annotation /// 45449 // regulation of transcription // inferred from electronic annotation /// 6350 // transcription // inferred from electronic annotation /// 6355 //…	---	0000166 // nucleotide binding // inferred from electronic annotation /// 0003677 // DNA binding // inferred from electronic annotation /// 0003700 // transcription factor activity // inferred from electronic annotation /// 0005515 // protein binding // inferred from physical interaction /// 166 // nucleotide binding // inferred from electronic annotation /// 3677 // DNA binding // inferred from e…
yciR_b1285_at	yciR_b1285	RNase II stability modulator /// modulator of Rnase II stability /// RNase II stability modulator	ECs1858 /// gmr /// yciR	0006355 // regulation of transcription, DNA-dependent // inferred from electronic annotation /// 0007165 // signal transduction // inferred from electronic annotation /// 6355 // regulation of transcription, DNA-dependent // inferred from electronic annotation /// 7165 // signal transduction // inferred from electronic annotation	---	0004871 // signal transducer activity // inferred from electronic annotation /// 4871 // signal transducer activity // inferred from electronic annotation
ycjW_b1320_at	ycjW_b1320	predicted DNA-binding transcriptional regulator	ycjW	0006350 // transcription // inferred from electronic annotation /// 0006355 // regulation of transcription, DNA-dependent // inferred from electronic annotation /// 0045449 // regulation of transcription // inferred from electronic annotation /// 45449 // regulation of transcription // inferred from electronic annotation /// 6350 // transcription // inferred from electronic annotation /// 6355 //…	0005622 // intracellular // inferred from electronic annotation /// 5622 // intracellular // inferred from electronic annotation	0003677 // DNA binding // inferred from electronic annotation /// 0003700 // transcription factor activity // inferred from electronic annotation /// 0005515 // protein binding // inferred from physical interaction /// 3677 // DNA binding // inferred from electronic annotation /// 3700 // transcription factor activity // inferred from electronic annotation /// 5515 // protein binding // inferred …
ycjZ_b1328_at	ycjZ_b1328	putative transcriptional regulator YcjZ /// putative transcriptional regulator LYSR-type /// putative transcriptional regulator LYSR-type /// predicted DNA-binding transcriptional regulator	c1802 /// ECs1910 /// ycjZ /// ycjZ	0006350 // transcription // inferred from electronic annotation /// 0006355 // regulation of transcription, DNA-dependent // inferred from electronic annotation /// 0045449 // regulation of transcription // inferred from electronic annotation /// 45449 // regulation of transcription // inferred from electronic annotation /// 6350 // transcription // inferred from electronic annotation /// 6355 //…	---	0003677 // DNA binding // inferred from electronic annotation /// 0003700 // transcription factor activity // inferred from electronic annotation /// 3677 // DNA binding // inferred from electronic annotation /// 3700 // transcription factor activity // inferred from electronic annotation
ydaK_b1339_at	ydaK_b1339	predicted DNA-binding transcriptional regulator /// putative DNA-binding transcriptional regulator /// putative DNA-binding transcriptional regulator	abgR /// ECs1923 /// ydaK	0006350 // transcription // inferred from electronic annotation /// 0006355 // regulation of transcription, DNA-dependent // inferred from electronic annotation /// 0045449 // regulation of transcription // inferred from electronic annotation /// 45449 // regulation of transcription // inferred from electronic annotation /// 6350 // transcription // inferred from electronic annotation /// 6355 //…	---	0003677 // DNA binding // inferred from electronic annotation /// 0003700 // transcription factor activity // inferred from electronic annotation /// 3677 // DNA binding // inferred from electronic annotation /// 3700 // transcription factor activity // inferred from electronic annotation
ydfH_b1540_at	ydfH_b1540	hypothetical protein /// putative transcriptional regulator YdfH /// hypothetical protein /// predicted DNA-binding transcriptional regulator	ECs2149 /// ydfH /// ydfH /// ydfH	0006350 // transcription // inferred from electronic annotation /// 0006355 // regulation of transcription, DNA-dependent // inferred from electronic annotation /// 0045449 // regulation of transcription // inferred from electronic annotation /// 45449 // regulation of transcription // inferred from electronic annotation /// 6350 // transcription // inferred from electronic annotation /// 6355 //…	0005622 // intracellular // inferred from electronic annotation /// 5622 // intracellular // inferred from electronic annotation	0003677 // DNA binding // inferred from electronic annotation /// 0003700 // transcription factor activity // inferred from electronic annotation /// 0005515 // protein binding // inferred from physical interaction /// 3677 // DNA binding // inferred from electronic annotation /// 3700 // transcription factor activity // inferred from electronic annotation /// 5515 // protein binding // inferred …
ydhB_b1659_at	ydhB_b1659	putative DNA-binding transcriptional regulator /// putative DNA-binding transcriptional regulator /// predicted DNA-binding transcriptional regulator	ECs2368 /// ydhB /// ydhB	0006350 // transcription // inferred from electronic annotation /// 0006355 // regulation of transcription, DNA-dependent // inferred from electronic annotation /// 0045449 // regulation of transcription // inferred from electronic annotation /// 45449 // regulation of transcription // inferred from electronic annotation /// 6350 // transcription // inferred from electronic annotation /// 6355 //…	---	0003677 // DNA binding // inferred from electronic annotation /// 0003700 // transcription factor activity // inferred from electronic annotation /// 3677 // DNA binding // inferred from electronic annotation /// 3700 // transcription factor activity // inferred from electronic annotation
yeaM_b1790_at	yeaM_b1790	putative ARAC-type regulatory protein /// putative AraC-type regulatory protein /// predicted DNA-binding transcriptional regulator	ECs2499 /// yeaM /// yeaM	0006350 // transcription // inferred from electronic annotation /// 0006355 // regulation of transcription, DNA-dependent // inferred from electronic annotation /// 0045449 // regulation of transcription // inferred from electronic annotation /// 45449 // regulation of transcription // inferred from electronic annotation /// 6350 // transcription // inferred from electronic annotation /// 6355 //…	0005622 // intracellular // inferred from electronic annotation /// 5622 // intracellular // inferred from electronic annotation	0003677 // DNA binding // inferred from electronic annotation /// 0003700 // transcription factor activity // inferred from electronic annotation /// 0043565 // sequence-specific DNA binding // inferred from electronic annotation /// 3677 // DNA binding // inferred from electronic annotation /// 3700 // transcription factor activity // inferred from electronic annotation /// 43565 // sequence-spe…
yeaT_b1799_at	yeaT_b1799	putative transcriptional regulator LYSR-type /// putative transcriptional regulator LYSR-type /// predicted DNA-binding transcriptional regulator	ECs2508 /// yeaT /// yeaT	0006350 // transcription // inferred from electronic annotation /// 0006355 // regulation of transcription, DNA-dependent // inferred from electronic annotation /// 0045449 // regulation of transcription // inferred from electronic annotation /// 45449 // regulation of transcription // inferred from electronic annotation /// 6350 // transcription // inferred from electronic annotation /// 6355 //…	---	0003677 // DNA binding // inferred from electronic annotation /// 0003700 // transcription factor activity // inferred from electronic annotation /// 3677 // DNA binding // inferred from electronic annotation /// 3700 // transcription factor activity // inferred from electronic annotation
yebK_b1853_at	yebK_b1853	DNA-binding transcriptional regulator HexR /// DNA-binding transcriptional regulator HexR /// predicted DNA-binding transcriptional regulator	ECs2563 /// yebK /// yebK	0005975 // carbohydrate metabolic process // inferred from electronic annotation /// 0006350 // transcription // inferred from electronic annotation /// 0006355 // regulation of transcription, DNA-dependent // inferred from electronic annotation /// 0045449 // regulation of transcription // inferred from electronic annotation /// 45449 // regulation of transcription // inferred from electronic an…	---	0003677 // DNA binding // inferred from electronic annotation /// 0003700 // transcription factor activity // inferred from electronic annotation /// 0005529 // sugar binding // inferred from electronic annotation /// 3677 // DNA binding // inferred from electronic annotation /// 3700 // transcription factor activity // inferred from electronic annotation /// 5529 // sugar binding // inferred fro…
yedW_b1969_at	yedW_b1969	transcriptional regulatory protein YedW /// transcriptional regulatory protein YedW /// predicted DNA-binding response regulator in two-component system with YedV	ECs2707 /// yedW /// yedW	0000160 // two-component signal transduction system (phosphorelay) // inferred from electronic annotation /// 0006350 // transcription // inferred from electronic annotation /// 0006355 // regulation of transcription, DNA-dependent // inferred from electronic annotation /// 0007600 // sensory perception // inferred from electronic annotation /// 0045449 // regulation of transcription // inferred …	0005622 // intracellular // inferred from electronic annotation /// 0005737 // cytoplasm // inferred from electronic annotation /// 5622 // intracellular // inferred from electronic annotation /// 5737 // cytoplasm // inferred from electronic annotation	0000156 // two-component response regulator activity // inferred from electronic annotation /// 0003677 // DNA binding // inferred from electronic annotation /// 0005515 // protein binding // inferred from physical interaction /// 156 // two-component response regulator activity // inferred from electronic annotation /// 3677 // DNA binding // inferred from electronic annotation /// 5515 // prote…
yeeY_b2015_at	yeeY_b2015	predicted DNA-binding transcriptional regulator	yeeY	0006350 // transcription // inferred from electronic annotation /// 0006355 // regulation of transcription, DNA-dependent // inferred from electronic annotation /// 0045449 // regulation of transcription // inferred from electronic annotation /// 45449 // regulation of transcription // inferred from electronic annotation /// 6350 // transcription // inferred from electronic annotation /// 6355 //…	---	0003677 // DNA binding // inferred from electronic annotation /// 0003700 // transcription factor activity // inferred from electronic annotation /// 3677 // DNA binding // inferred from electronic annotation /// 3700 // transcription factor activity // inferred from electronic annotation
yegE_b2067_at	yegE_b2067	predicted diguanylate cyclase, GGDEF domain signalling protein /// putative sensor protein	yegE /// Z3235m	0000160 // two-component signal transduction system (phosphorelay) // inferred from electronic annotation /// 0006355 // regulation of transcription, DNA-dependent // inferred from electronic annotation /// 0007165 // signal transduction // inferred from electronic annotation /// 160 // two-component signal transduction system (phosphorelay) // inferred from electronic annotation /// 6355 // regu…	---	0000155 // two-component sensor activity // inferred from electronic annotation /// 0004871 // signal transducer activity // inferred from electronic annotation /// 0016301 // kinase activity // inferred from electronic annotation /// 155 // two-component sensor activity // inferred from electronic annotation /// 16301 // kinase activity // inferred from electronic annotation /// 4871 // signal t…
yegW_b2101_at	yegW_b2101	putative transcriptional regulator /// putative transcriptional regulator YegW /// putative transcriptional regulator /// predicted DNA-binding transcriptional regulator	ECs2904 /// yegW /// yegW /// yegW	0006350 // transcription // inferred from electronic annotation /// 0006355 // regulation of transcription, DNA-dependent // inferred from electronic annotation /// 0045449 // regulation of transcription // inferred from electronic annotation /// 45449 // regulation of transcription // inferred from electronic annotation /// 6350 // transcription // inferred from electronic annotation /// 6355 //…	0005622 // intracellular // inferred from electronic annotation /// 5622 // intracellular // inferred from electronic annotation	0003677 // DNA binding // inferred from electronic annotation /// 0003700 // transcription factor activity // inferred from electronic annotation /// 0005515 // protein binding // inferred from physical interaction /// 0030528 // transcription regulator activity // inferred from electronic annotation /// 30528 // transcription regulator activity // inferred from electronic annotation /// 3677 // …
yehT_b2125_at	yehT_b2125	putative two-component response-regulatory protein YehT /// putative two-component response-regulatory protein YehT /// predicted response regulator in two-component system withYehU	ECs2936 /// yehT /// yehT	0000160 // two-component signal transduction system (phosphorelay) // inferred from electronic annotation /// 0006350 // transcription // inferred from electronic annotation /// 0006355 // regulation of transcription, DNA-dependent // inferred from electronic annotation /// 0045449 // regulation of transcription // inferred from electronic annotation /// 160 // two-component signal transduction s…	---	0000156 // two-component response regulator activity // inferred from electronic annotation /// 0003677 // DNA binding // inferred from electronic annotation /// 156 // two-component response regulator activity // inferred from electronic annotation /// 3677 // DNA binding // inferred from electronic annotation
yehV_b2127_at	yehV_b2127	putative transcriptional regulator /// DNA-binding transcriptional regulator /// putative transcriptional regulator	ECs3014 /// mlrA /// yehV	0006350 // transcription // inferred from electronic annotation /// 0006355 // regulation of transcription, DNA-dependent // inferred from electronic annotation /// 0045449 // regulation of transcription // inferred from electronic annotation /// 45449 // regulation of transcription // inferred from electronic annotation /// 6350 // transcription // inferred from electronic annotation /// 6355 //…	---	0000166 // nucleotide binding // inferred from electronic annotation /// 0003677 // DNA binding // inferred from electronic annotation /// 0003700 // transcription factor activity // inferred from electronic annotation /// 166 // nucleotide binding // inferred from electronic annotation /// 3677 // DNA binding // inferred from electronic annotation /// 3700 // transcription factor activity // inf…
yeiE_b2157_at	yeiE_b2157	putative DNA-binding transcriptional regulator /// putative DNA-binding transcriptional regulator /// predicted DNA-binding transcriptional regulator	ECs3049 /// yeiE /// yeiE	0006350 // transcription // inferred from electronic annotation /// 0006355 // regulation of transcription, DNA-dependent // inferred from electronic annotation /// 0045449 // regulation of transcription // inferred from electronic annotation /// 45449 // regulation of transcription // inferred from electronic annotation /// 6350 // transcription // inferred from electronic annotation /// 6355 //…	---	0003677 // DNA binding // inferred from electronic annotation /// 0003700 // transcription factor activity // inferred from electronic annotation /// 3677 // DNA binding // inferred from electronic annotation /// 3700 // transcription factor activity // inferred from electronic annotation
yfeG_b2437_at	yfeG_b2437	predicted DNA-binding transcriptional regulator	eutR	0006350 // transcription // inferred from electronic annotation /// 0006355 // regulation of transcription, DNA-dependent // inferred from electronic annotation /// 0045449 // regulation of transcription // inferred from electronic annotation /// 45449 // regulation of transcription // inferred from electronic annotation /// 6350 // transcription // inferred from electronic annotation /// 6355 //…	0005622 // intracellular // inferred from electronic annotation /// 5622 // intracellular // inferred from electronic annotation	0003677 // DNA binding // inferred from electronic annotation /// 0003700 // transcription factor activity // inferred from electronic annotation /// 0043565 // sequence-specific DNA binding // inferred from electronic annotation /// 3677 // DNA binding // inferred from electronic annotation /// 3700 // transcription factor activity // inferred from electronic annotation /// 43565 // sequence-spe…
yfeR_b2409_at	yfeR_b2409	putative transcriptional regulator YfeR /// predicted DNA-binding transcriptional regulator	yfeR /// yfeR	0006350 // transcription // inferred from electronic annotation /// 0006355 // regulation of transcription, DNA-dependent // inferred from electronic annotation /// 0045449 // regulation of transcription // inferred from electronic annotation /// 45449 // regulation of transcription // inferred from electronic annotation /// 6350 // transcription // inferred from electronic annotation /// 6355 //…	---	0003677 // DNA binding // inferred from electronic annotation /// 0003700 // transcription factor activity // inferred from electronic annotation /// 3677 // DNA binding // inferred from electronic annotation /// 3700 // transcription factor activity // inferred from electronic annotation
yfeT_b2427_at	yfeT_b2427	hypothetical protein /// predicted DNA-binding transcriptional regulator /// hypothetical protein	ECs3298 /// murR /// yfeT	0005975 // carbohydrate metabolic process // inferred from electronic annotation /// 0006350 // transcription // inferred from electronic annotation /// 0006355 // regulation of transcription, DNA-dependent // inferred from electronic annotation /// 0045449 // regulation of transcription // inferred from electronic annotation /// 45449 // regulation of transcription // inferred from electronic an…	---	0003677 // DNA binding // inferred from electronic annotation /// 0003700 // transcription factor activity // inferred from electronic annotation /// 0005529 // sugar binding // inferred from electronic annotation /// 3677 // DNA binding // inferred from electronic annotation /// 3700 // transcription factor activity // inferred from electronic annotation /// 5529 // sugar binding // inferred fro…
yfhA_b2554_at	yfhA_b2554	putative 2-component transcriptional regulator /// predicted DNA-binding response regulator in two-component system /// putative 2-component transcriptional regulator	ECs3420 /// qseF /// yfhA	0000160 // two-component signal transduction system (phosphorelay) // inferred from electronic annotation /// 0006350 // transcription // inferred from electronic annotation /// 0006355 // regulation of transcription, DNA-dependent // inferred from electronic annotation /// 0045449 // regulation of transcription // inferred from electronic annotation /// 160 // two-component signal transduction s…	0005622 // intracellular // inferred from electronic annotation /// 5622 // intracellular // inferred from electronic annotation	0000156 // two-component response regulator activity // inferred from electronic annotation /// 0000166 // nucleotide binding // inferred from electronic annotation /// 0003677 // DNA binding // inferred from electronic annotation /// 0005524 // ATP binding // inferred from electronic annotation /// 0008134 // transcription factor binding // inferred from electronic annotation /// 0017111 // nucl…
yfhH_b2561_at	yfhH_b2561	putative DNA-binding transcriptional regulator /// putative DNA-binding transcriptional regulator /// predicted DNA-binding transcriptional regulator	ECs3427 /// yfhH /// yfhH	0005975 // carbohydrate metabolic process // inferred from electronic annotation /// 0006350 // transcription // inferred from electronic annotation /// 0006355 // regulation of transcription, DNA-dependent // inferred from electronic annotation /// 0045449 // regulation of transcription // inferred from electronic annotation /// 45449 // regulation of transcription // inferred from electronic an…	---	0003677 // DNA binding // inferred from electronic annotation /// 0003700 // transcription factor activity // inferred from electronic annotation /// 0005529 // sugar binding // inferred from electronic annotation /// 3677 // DNA binding // inferred from electronic annotation /// 3700 // transcription factor activity // inferred from electronic annotation /// 5529 // sugar binding // inferred fro…
yfiE_b2577_at	yfiE_b2577	predicted DNA-binding transcriptional regulator	yfiE	0006350 // transcription // inferred from electronic annotation /// 0006355 // regulation of transcription, DNA-dependent // inferred from electronic annotation /// 0045449 // regulation of transcription // inferred from electronic annotation /// 45449 // regulation of transcription // inferred from electronic annotation /// 6350 // transcription // inferred from electronic annotation /// 6355 //…	---	0003677 // DNA binding // inferred from electronic annotation /// 0003700 // transcription factor activity // inferred from electronic annotation /// 3677 // DNA binding // inferred from electronic annotation /// 3700 // transcription factor activity // inferred from electronic annotation
yfjR_b2634_at	yfjR_b2634	CP4-57 prophage; predicted DNA-binding transcriptional regulator	yfjR	0006350 // transcription // inferred from electronic annotation /// 0006355 // regulation of transcription, DNA-dependent // inferred from electronic annotation /// 0045449 // regulation of transcription // inferred from electronic annotation /// 45449 // regulation of transcription // inferred from electronic annotation /// 6350 // transcription // inferred from electronic annotation /// 6355 //…	0005622 // intracellular // inferred from electronic annotation /// 5622 // intracellular // inferred from electronic annotation	0003677 // DNA binding // inferred from electronic annotation /// 0003700 // transcription factor activity // inferred from electronic annotation /// 3677 // DNA binding // inferred from electronic annotation /// 3700 // transcription factor activity // inferred from electronic annotation
ygaA_b2709_at	ygaA_b2709	anaerobic nitric oxide reductase transcription regulator /// DNA-binding transcriptional activator /// anaerobic nitric oxide reductase transcription regulator	ECs3565 /// norR /// ygaA	0000160 // two-component signal transduction system (phosphorelay) // inferred from electronic annotation /// 0006350 // transcription // inferred from electronic annotation /// 0006355 // regulation of transcription, DNA-dependent // inferred from electronic annotation /// 0007600 // sensory perception // inferred from electronic annotation /// 0045449 // regulation of transcription // inferred …	0005622 // intracellular // inferred from electronic annotation /// 5622 // intracellular // inferred from electronic annotation	0000166 // nucleotide binding // inferred from electronic annotation /// 0003677 // DNA binding // inferred from electronic annotation /// 0003700 // transcription factor activity // inferred from electronic annotation /// 0005524 // ATP binding // inferred from electronic annotation /// 0008134 // transcription factor binding // inferred from electronic annotation /// 0017111 // nucleoside-triph…
ygaE_b2664_at	ygaE_b2664	DNA-binding transcriptional dual regulator /// DNA-binding transcriptional regulator CsiR /// DNA-binding transcriptional regulator CsiR	csiR /// ECs3525 /// ygaE	0006350 // transcription // inferred from electronic annotation /// 0006355 // regulation of transcription, DNA-dependent // inferred from electronic annotation /// 0045449 // regulation of transcription // inferred from electronic annotation /// 45449 // regulation of transcription // inferred from electronic annotation /// 6350 // transcription // inferred from electronic annotation /// 6355 //…	0005622 // intracellular // inferred from electronic annotation /// 5622 // intracellular // inferred from electronic annotation	0003677 // DNA binding // inferred from electronic annotation /// 0003700 // transcription factor activity // inferred from electronic annotation /// 0005515 // protein binding // inferred from physical interaction /// 3677 // DNA binding // inferred from electronic annotation /// 3700 // transcription factor activity // inferred from electronic annotation /// 5515 // protein binding // inferred …
ygeH_b2852_at	ygeH_b2852	transcriptional regulator /// transcriptional regulator /// predictedtranscriptional regulator	ECs3709 /// ygeH /// ygeH	0000160 // two-component signal transduction system (phosphorelay) // inferred from electronic annotation /// 0006350 // transcription // inferred from electronic annotation /// 0006355 // regulation of transcription, DNA-dependent // inferred from electronic annotation /// 0045449 // regulation of transcription // inferred from electronic annotation /// 160 // two-component signal transduction s…	0005622 // intracellular // inferred from electronic annotation /// 5622 // intracellular // inferred from electronic annotation	0000156 // two-component response regulator activity // inferred from electronic annotation /// 0003677 // DNA binding // inferred from electronic annotation /// 0005515 // protein binding // inferred from physical interaction /// 156 // two-component response regulator activity // inferred from electronic annotation /// 3677 // DNA binding // inferred from electronic annotation /// 5515 // prote…
ygeK_b2855_at	ygeK_b2855	hypothetical protein /// putative 2-component transcriptional regulator	ECs3712 /// Z4176	0000160 // two-component signal transduction system (phosphorelay) // inferred from electronic annotation /// 0006350 // transcription // inferred from electronic annotation /// 0006355 // regulation of transcription, DNA-dependent // inferred from electronic annotation /// 0045449 // regulation of transcription // inferred from electronic annotation /// 160 // two-component signal transduction s…	0005622 // intracellular // inferred from electronic annotation /// 5622 // intracellular // inferred from electronic annotation	0000156 // two-component response regulator activity // inferred from electronic annotation /// 0003677 // DNA binding // inferred from electronic annotation /// 0003700 // transcription factor activity // inferred from electronic annotation /// 0043565 // sequence-specific DNA binding // inferred from electronic annotation /// 156 // two-component response regulator activity // inferred from ele…
ygeV_b2869_at	ygeV_b2869	putative transcriptional regulator /// putative sigma-54-dependent transcriptional regulator ygeV /// putative transcriptional regulator /// predicted DNA-binding transcriptional regulator	ECs3742 /// ygeV /// ygeV /// ygeV	0000160 // two-component signal transduction system (phosphorelay) // inferred from electronic annotation /// 0006350 // transcription // inferred from electronic annotation /// 0006355 // regulation of transcription, DNA-dependent // inferred from electronic annotation /// 0007165 // signal transduction // inferred from electronic annotation /// 0045449 // regulation of transcription // inferred…	0005622 // intracellular // inferred from electronic annotation /// 5622 // intracellular // inferred from electronic annotation	0000166 // nucleotide binding // inferred from electronic annotation /// 0003677 // DNA binding // inferred from electronic annotation /// 0003700 // transcription factor activity // inferred from electronic annotation /// 0004871 // signal transducer activity // inferred from electronic annotation /// 0005524 // ATP binding // inferred from electronic annotation /// 0008134 // transcription fact…
ygfI_b2921_at	ygfI_b2921	putative transcriptional regulator YgfI /// predicted DNA-binding transcriptional regulator	ygfI /// ygfI	0006350 // transcription // inferred from electronic annotation /// 0006355 // regulation of transcription, DNA-dependent // inferred from electronic annotation /// 0045449 // regulation of transcription // inferred from electronic annotation /// 45449 // regulation of transcription // inferred from electronic annotation /// 6350 // transcription // inferred from electronic annotation /// 6355 //…	---	0003677 // DNA binding // inferred from electronic annotation /// 0003700 // transcription factor activity // inferred from electronic annotation /// 3677 // DNA binding // inferred from electronic annotation /// 3700 // transcription factor activity // inferred from electronic annotation
ygiP_b3060_at	ygiP_b3060	transcriptional activator TtdR /// predicted DNA-binding transcriptional regulator /// transcriptional activator TtdR	ECs3943 /// ttdR /// ygiP	0006350 // transcription // inferred from electronic annotation /// 0006355 // regulation of transcription, DNA-dependent // inferred from electronic annotation /// 0045449 // regulation of transcription // inferred from electronic annotation /// 45449 // regulation of transcription // inferred from electronic annotation /// 6350 // transcription // inferred from electronic annotation /// 6355 //…	---	0003677 // DNA binding // inferred from electronic annotation /// 0003700 // transcription factor activity // inferred from electronic annotation /// 3677 // DNA binding // inferred from electronic annotation /// 3700 // transcription factor activity // inferred from electronic annotation
ygiX_b3025_at	ygiX_b3025	DNA-binding transcriptional regulator QseB /// QseB /// DNA-binding response regulator in two-component regulatory system with QseC /// DNA-binding transcriptional regulator QseB	ECs3907 /// qseB /// qseB /// ygiX	0000160 // two-component signal transduction system (phosphorelay) // inferred from electronic annotation /// 0006350 // transcription // inferred from electronic annotation /// 0006355 // regulation of transcription, DNA-dependent // inferred from electronic annotation /// 0045449 // regulation of transcription // inferred from electronic annotation /// 160 // two-component signal transduction s…	0005737 // cytoplasm // inferred from electronic annotation /// 5737 // cytoplasm // inferred from electronic annotation	0000156 // two-component response regulator activity // inferred from electronic annotation /// 0003677 // DNA binding // inferred from electronic annotation /// 156 // two-component response regulator activity // inferred from electronic annotation /// 3677 // DNA binding // inferred from electronic annotation
yhaJ_b3105_at	yhaJ_b3105	putative transcriptional regulator LYSR-type /// putative transcriptional regulator YhaJ /// putative transcriptional regulator LYSR-type /// predicted DNA-binding transcriptional regulator	ECs3987 /// yhaJ /// yhaJ /// yhaJ	0006350 // transcription // inferred from electronic annotation /// 0006355 // regulation of transcription, DNA-dependent // inferred from electronic annotation /// 0045449 // regulation of transcription // inferred from electronic annotation /// 45449 // regulation of transcription // inferred from electronic annotation /// 6350 // transcription // inferred from electronic annotation /// 6355 //…	---	0003677 // DNA binding // inferred from electronic annotation /// 0003700 // transcription factor activity // inferred from electronic annotation /// 3677 // DNA binding // inferred from electronic annotation /// 3700 // transcription factor activity // inferred from electronic annotation
yhcK_b3226_at	yhcK_b3226	DNA-binding transcriptional dual regulator	nanR	0006350 // transcription // inferred from electronic annotation /// 0006355 // regulation of transcription, DNA-dependent // inferred from electronic annotation /// 0045449 // regulation of transcription // inferred from electronic annotation /// 0045892 // negative regulation of transcription, DNA-dependent // inferred from electronic annotation /// 45449 // regulation of transcription // inferr…	0005622 // intracellular // inferred from electronic annotation /// 5622 // intracellular // inferred from electronic annotation	0003677 // DNA binding // inferred from electronic annotation /// 0003700 // transcription factor activity // inferred from electronic annotation /// 3677 // DNA binding // inferred from electronic annotation /// 3700 // transcription factor activity // inferred from electronic annotation
yhcS_b3243_at	yhcS_b3243	predicted DNA-binding transcriptional regulator, efflux system /// putative DNA-binding transcriptional regulator /// QseA	aaeR /// ECs4116 /// qseA	0006350 // transcription // inferred from electronic annotation /// 0006355 // regulation of transcription, DNA-dependent // inferred from electronic annotation /// 0045449 // regulation of transcription // inferred from electronic annotation /// 45449 // regulation of transcription // inferred from electronic annotation /// 6350 // transcription // inferred from electronic annotation /// 6355 //…	---	0003677 // DNA binding // inferred from electronic annotation /// 0003700 // transcription factor activity // inferred from electronic annotation /// 3677 // DNA binding // inferred from electronic annotation /// 3700 // transcription factor activity // inferred from electronic annotation
yhdM_b3292_at	yhdM_b3292	zinc-responsive transcriptional regulator /// DNA-binding transcriptional activator in response to Zn(II)	zntR /// zntR	0006350 // transcription // inferred from electronic annotation /// 0006355 // regulation of transcription, DNA-dependent // inferred from electronic annotation /// 0045449 // regulation of transcription // inferred from electronic annotation /// 45449 // regulation of transcription // inferred from electronic annotation /// 6350 // transcription // inferred from electronic annotation /// 6355 //…	---	0000166 // nucleotide binding // inferred from electronic annotation /// 0003677 // DNA binding // inferred from electronic annotation /// 0003700 // transcription factor activity // inferred from electronic annotation /// 0005515 // protein binding // inferred from physical interaction /// 0008270 // zinc ion binding // inferred from electronic annotation /// 0046872 // metal ion binding // infe…
yhfR_b3375_at	yhfR_b3375	DNA-binding transcriptional regulator FrlR /// predicted DNA-binding transcriptional regulator /// DNA-binding transcriptional regulator FrlR	ECs4225 /// frlR /// yhfR	0006350 // transcription // inferred from electronic annotation /// 0006355 // regulation of transcription, DNA-dependent // inferred from electronic annotation /// 0045449 // regulation of transcription // inferred from electronic annotation /// 45449 // regulation of transcription // inferred from electronic annotation /// 6350 // transcription // inferred from electronic annotation /// 6355 //…	0005622 // intracellular // inferred from electronic annotation /// 5622 // intracellular // inferred from electronic annotation	0003677 // DNA binding // inferred from electronic annotation /// 0003700 // transcription factor activity // inferred from electronic annotation /// 0030528 // transcription regulator activity // inferred from electronic annotation /// 30528 // transcription regulator activity // inferred from electronic annotation /// 3677 // DNA binding // inferred from electronic annotation /// 3700 // transc…
yhfY_b3382_at	yhfY_b3382	conserved protein	yhfY	0006355 // regulation of transcription, DNA-dependent // inferred from electronic annotation /// 6355 // regulation of transcription, DNA-dependent // inferred from electronic annotation	---	---
yhhG_b3481_at	yhhG_b3481	DNA-binding transcriptional repressor, Ni-binding	nikR	0006350 // transcription // inferred from electronic annotation /// 0006355 // regulation of transcription, DNA-dependent // inferred from electronic annotation /// 0045449 // regulation of transcription // inferred from electronic annotation /// 45449 // regulation of transcription // inferred from electronic annotation /// 6350 // transcription // inferred from electronic annotation /// 6355 //…	---	0003677 // DNA binding // inferred from electronic annotation /// 0003700 // transcription factor activity // inferred from electronic annotation /// 0005515 // protein binding // inferred from physical interaction /// 0016151 // nickel ion binding // inferred from electronic annotation /// 0046872 // metal ion binding // inferred from electronic annotation /// 16151 // nickel ion binding // infe…
yhiE_b3512_at	yhiE_b3512	hypothetical protein /// DNA-binding transcriptional activator /// hypothetical protein	ECs4392 /// gadE /// yhiE	0000160 // two-component signal transduction system (phosphorelay) // inferred from electronic annotation /// 0006350 // transcription // inferred from electronic annotation /// 0006355 // regulation of transcription, DNA-dependent // inferred from electronic annotation /// 0045449 // regulation of transcription // inferred from electronic annotation /// 160 // two-component signal transduction s…	0005622 // intracellular // inferred from electronic annotation /// 5622 // intracellular // inferred from electronic annotation	0000156 // two-component response regulator activity // inferred from electronic annotation /// 0003677 // DNA binding // inferred from electronic annotation /// 0003700 // transcription factor activity // inferred from electronic annotation /// 0005515 // protein binding // inferred from physical interaction /// 0043565 // sequence-specific DNA binding // inferred from electronic annotation /// …
yhiF_b3507_at	yhiF_b3507	predicted DNA-binding ranscriptional regulator /// hypothetical protein /// hypothetical protein	dctR /// ECs4378 /// yhiF	0000160 // two-component signal transduction system (phosphorelay) // inferred from electronic annotation /// 0006350 // transcription // inferred from electronic annotation /// 0006355 // regulation of transcription, DNA-dependent // inferred from electronic annotation /// 0045449 // regulation of transcription // inferred from electronic annotation /// 160 // two-component signal transduction s…	0005622 // intracellular // inferred from electronic annotation /// 5622 // intracellular // inferred from electronic annotation	0000156 // two-component response regulator activity // inferred from electronic annotation /// 0003677 // DNA binding // inferred from electronic annotation /// 0003700 // transcription factor activity // inferred from electronic annotation /// 0043565 // sequence-specific DNA binding // inferred from electronic annotation /// 156 // two-component response regulator activity // inferred from ele…
yhiW_b3515_at	yhiW_b3515	putative ARAC-type regulatory protein /// DNA-binding transcriptional activator /// putative ARAC-type regulatory protein	ECs4395 /// gadW /// yhiW	0006350 // transcription // inferred from electronic annotation /// 0006355 // regulation of transcription, DNA-dependent // inferred from electronic annotation /// 0045449 // regulation of transcription // inferred from electronic annotation /// 45449 // regulation of transcription // inferred from electronic annotation /// 6350 // transcription // inferred from electronic annotation /// 6355 //…	0005622 // intracellular // inferred from electronic annotation /// 5622 // intracellular // inferred from electronic annotation	0003677 // DNA binding // inferred from electronic annotation /// 0003700 // transcription factor activity // inferred from electronic annotation /// 0043565 // sequence-specific DNA binding // inferred from electronic annotation /// 3677 // DNA binding // inferred from electronic annotation /// 3700 // transcription factor activity // inferred from electronic annotation /// 43565 // sequence-spe…
yhiX_b3516_at	yhiX_b3516	DNA-binding transcriptional regulator GadX /// DNA-binding transcriptional dual regulator /// DNA-binding transcriptional regulator GadX	ECs4396 /// gadX /// yhiX	0006350 // transcription // inferred from electronic annotation /// 0006355 // regulation of transcription, DNA-dependent // inferred from electronic annotation /// 0045449 // regulation of transcription // inferred from electronic annotation /// 45449 // regulation of transcription // inferred from electronic annotation /// 6350 // transcription // inferred from electronic annotation /// 6355 //…	0005622 // intracellular // inferred from electronic annotation /// 5622 // intracellular // inferred from electronic annotation	0003677 // DNA binding // inferred from electronic annotation /// 0003700 // transcription factor activity // inferred from electronic annotation /// 0043565 // sequence-specific DNA binding // inferred from electronic annotation /// 3677 // DNA binding // inferred from electronic annotation /// 3700 // transcription factor activity // inferred from electronic annotation /// 43565 // sequence-spe…
yhjB_b3520_at	yhjB_b3520	putative regulator /// putative transcriptional regulator YhjB /// putative regulator /// predicted DNA-binding response regulator in two-component regulatory system	ECs4400 /// yhjB /// yhjB /// yhjB	0000160 // two-component signal transduction system (phosphorelay) // inferred from electronic annotation /// 0006350 // transcription // inferred from electronic annotation /// 0006355 // regulation of transcription, DNA-dependent // inferred from electronic annotation /// 0045449 // regulation of transcription // inferred from electronic annotation /// 160 // two-component signal transduction s…	0005622 // intracellular // inferred from electronic annotation /// 5622 // intracellular // inferred from electronic annotation	0000156 // two-component response regulator activity // inferred from electronic annotation /// 0003677 // DNA binding // inferred from electronic annotation /// 0003700 // transcription factor activity // inferred from electronic annotation /// 0005515 // protein binding // inferred from physical interaction /// 0043565 // sequence-specific DNA binding // inferred from electronic annotation /// …
yhjC_b3521_at	yhjC_b3521	putative transcriptional regulator LYSR-type /// putative transcriptional regulator YhjC /// putative transcriptional regulator LYSR-type /// predicted DNA-binding transcriptional regulator	ECs4401 /// yhjC /// yhjC /// yhjC	0006350 // transcription // inferred from electronic annotation /// 0006355 // regulation of transcription, DNA-dependent // inferred from electronic annotation /// 0045449 // regulation of transcription // inferred from electronic annotation /// 45449 // regulation of transcription // inferred from electronic annotation /// 6350 // transcription // inferred from electronic annotation /// 6355 //…	---	0003677 // DNA binding // inferred from electronic annotation /// 0003700 // transcription factor activity // inferred from electronic annotation /// 3677 // DNA binding // inferred from electronic annotation /// 3700 // transcription factor activity // inferred from electronic annotation
yiaJ_b3574_at	yiaJ_b3574	putative transcriptional regulator YiaJ /// predicted DNA-binding transcriptional repressor	yiaJ /// yiaJ	0006350 // transcription // inferred from electronic annotation /// 0006355 // regulation of transcription, DNA-dependent // inferred from electronic annotation /// 0045449 // regulation of transcription // inferred from electronic annotation /// 45449 // regulation of transcription // inferred from electronic annotation /// 6350 // transcription // inferred from electronic annotation /// 6355 //…	---	0003677 // DNA binding // inferred from electronic annotation /// 3677 // DNA binding // inferred from electronic annotation
yiaU_b3585_at	yiaU_b3585	putative transcriptional regulator LYSR-type /// putative transcriptional regulator LYSR-type /// predicted DNA-binding transcriptional regulator	ECs4461 /// yiaU /// yiaU	0006350 // transcription // inferred from electronic annotation /// 0006355 // regulation of transcription, DNA-dependent // inferred from electronic annotation /// 0045449 // regulation of transcription // inferred from electronic annotation /// 45449 // regulation of transcription // inferred from electronic annotation /// 6350 // transcription // inferred from electronic annotation /// 6355 //…	---	0003677 // DNA binding // inferred from electronic annotation /// 0003700 // transcription factor activity // inferred from electronic annotation /// 3677 // DNA binding // inferred from electronic annotation /// 3700 // transcription factor activity // inferred from electronic annotation
yidL_b3680_at	yidL_b3680	putative ARAC-type regulatory protein /// putative ARAC-type regulatory protein /// predicted DNA-binding transcriptional regulator	ECs4621 /// yidL /// yidL	0006350 // transcription // inferred from electronic annotation /// 0006355 // regulation of transcription, DNA-dependent // inferred from electronic annotation /// 0045449 // regulation of transcription // inferred from electronic annotation /// 45449 // regulation of transcription // inferred from electronic annotation /// 6350 // transcription // inferred from electronic annotation /// 6355 //…	0005622 // intracellular // inferred from electronic annotation /// 5622 // intracellular // inferred from electronic annotation	0003677 // DNA binding // inferred from electronic annotation /// 0003700 // transcription factor activity // inferred from electronic annotation /// 0043565 // sequence-specific DNA binding // inferred from electronic annotation /// 3677 // DNA binding // inferred from electronic annotation /// 3700 // transcription factor activity // inferred from electronic annotation /// 43565 // sequence-spe…
yidP_b3684_at	yidP_b3684	putative transcriptional regulator /// putative transcriptional regulator /// predicted DNA-binding transcriptional regulator	ECs4624 /// yidP /// yidP	0006350 // transcription // inferred from electronic annotation /// 0006355 // regulation of transcription, DNA-dependent // inferred from electronic annotation /// 0045449 // regulation of transcription // inferred from electronic annotation /// 45449 // regulation of transcription // inferred from electronic annotation /// 6350 // transcription // inferred from electronic annotation /// 6355 //…	0005622 // intracellular // inferred from electronic annotation /// 5622 // intracellular // inferred from electronic annotation	0003677 // DNA binding // inferred from electronic annotation /// 0003700 // transcription factor activity // inferred from electronic annotation /// 0005515 // protein binding // inferred from physical interaction /// 0030528 // transcription regulator activity // inferred from electronic annotation /// 30528 // transcription regulator activity // inferred from electronic annotation /// 3677 // …
yidW_b3695_at	yidW_b3695	predicted DNA-binding transcriptional regulator	dgoR	0006350 // transcription // inferred from electronic annotation /// 0006355 // regulation of transcription, DNA-dependent // inferred from electronic annotation /// 0045449 // regulation of transcription // inferred from electronic annotation /// 45449 // regulation of transcription // inferred from electronic annotation /// 6350 // transcription // inferred from electronic annotation /// 6355 //…	0005622 // intracellular // inferred from electronic annotation /// 5622 // intracellular // inferred from electronic annotation	0003677 // DNA binding // inferred from electronic annotation /// 0003700 // transcription factor activity // inferred from electronic annotation /// 3677 // DNA binding // inferred from electronic annotation /// 3700 // transcription factor activity // inferred from electronic annotation
yidZ_b3711_at	yidZ_b3711	predicted DNA-binding transcriptional regulator	yidZ	0006350 // transcription // inferred from electronic annotation /// 0006355 // regulation of transcription, DNA-dependent // inferred from electronic annotation /// 0045449 // regulation of transcription // inferred from electronic annotation /// 45449 // regulation of transcription // inferred from electronic annotation /// 6350 // transcription // inferred from electronic annotation /// 6355 //…	---	0003677 // DNA binding // inferred from electronic annotation /// 0003700 // transcription factor activity // inferred from electronic annotation /// 0005515 // protein binding // inferred from physical interaction /// 3677 // DNA binding // inferred from electronic annotation /// 3700 // transcription factor activity // inferred from electronic annotation /// 5515 // protein binding // inferred …
yieP_b3755_at	yieP_b3755	hypothetical protein /// putative transcriptional regulator YieP /// hypothetical protein /// predicted transcriptional regulator	ECs4697 /// yieP /// yieP /// yieP	0006350 // transcription // inferred from electronic annotation /// 0006355 // regulation of transcription, DNA-dependent // inferred from electronic annotation /// 0045449 // regulation of transcription // inferred from electronic annotation /// 45449 // regulation of transcription // inferred from electronic annotation /// 6350 // transcription // inferred from electronic annotation /// 6355 //…	0005622 // intracellular // inferred from electronic annotation /// 5622 // intracellular // inferred from electronic annotation	0003677 // DNA binding // inferred from electronic annotation /// 0003700 // transcription factor activity // inferred from electronic annotation /// 3677 // DNA binding // inferred from electronic annotation /// 3700 // transcription factor activity // inferred from electronic annotation
yifA_b3762_at	yifA_b3762	transcriptional regulator HdfR /// DNA-binding transcriptional regulator /// transcriptional regulator HdfR	ECs4698 /// hdfR /// yifA	0006350 // transcription // inferred from electronic annotation /// 0006355 // regulation of transcription, DNA-dependent // inferred from electronic annotation /// 0045449 // regulation of transcription // inferred from electronic annotation /// 0045892 // negative regulation of transcription, DNA-dependent // inferred from electronic annotation /// 45449 // regulation of transcription // inferr…	---	0003677 // DNA binding // inferred from electronic annotation /// 0003700 // transcription factor activity // inferred from electronic annotation /// 3677 // DNA binding // inferred from electronic annotation /// 3700 // transcription factor activity // inferred from electronic annotation
yihL_b3872_at	yihL_b3872	putative transcriptional regulator /// putative transcriptional regulator /// predicted DNA-binding transcriptional regulator	ECs4794 /// yihL /// yihL	0006350 // transcription // inferred from electronic annotation /// 0006355 // regulation of transcription, DNA-dependent // inferred from electronic annotation /// 0045449 // regulation of transcription // inferred from electronic annotation /// 45449 // regulation of transcription // inferred from electronic annotation /// 6350 // transcription // inferred from electronic annotation /// 6355 //…	0005622 // intracellular // inferred from electronic annotation /// 5622 // intracellular // inferred from electronic annotation	0003677 // DNA binding // inferred from electronic annotation /// 0003700 // transcription factor activity // inferred from electronic annotation /// 0030528 // transcription regulator activity // inferred from electronic annotation /// 30528 // transcription regulator activity // inferred from electronic annotation /// 3677 // DNA binding // inferred from electronic annotation /// 3700 // transc…
yihW_b3884_at	yihW_b3884	putative DEOR-type transcriptional regulator /// putative DEOR-type transcriptional activator /// predicted DNA-binding transcriptional regulator	ECs4807 /// yihW /// yihW	0006350 // transcription // inferred from electronic annotation /// 0006355 // regulation of transcription, DNA-dependent // inferred from electronic annotation /// 0045449 // regulation of transcription // inferred from electronic annotation /// 45449 // regulation of transcription // inferred from electronic annotation /// 6350 // transcription // inferred from electronic annotation /// 6355 //…	0005622 // intracellular // inferred from electronic annotation /// 5622 // intracellular // inferred from electronic annotation	0003677 // DNA binding // inferred from electronic annotation /// 0003700 // transcription factor activity // inferred from electronic annotation /// 3677 // DNA binding // inferred from electronic annotation /// 3700 // transcription factor activity // inferred from electronic annotation
yiiE_b3889_at	yiiE_b3889	hypothetical protein /// hypothetical protein /// predicted transcriptional regulator	ECs4815 /// yiiE /// yiiE	0006355 // regulation of transcription, DNA-dependent // inferred from electronic annotation /// 6355 // regulation of transcription, DNA-dependent // inferred from electronic annotation	---	0003677 // DNA binding // inferred from electronic annotation /// 3677 // DNA binding // inferred from electronic annotation
yijC_b3963_at	yijC_b3963	DNA-binding transcriptional repressor FabR /// DNA-binding transcriptional repressor /// DNA-binding transcriptional repressor FabR	ECs4894 /// fabR /// yijC	0006350 // transcription // inferred from electronic annotation /// 0006355 // regulation of transcription, DNA-dependent // inferred from electronic annotation /// 0006633 // fatty acid biosynthetic process // inferred from electronic annotation /// 0008610 // lipid biosynthetic process // inferred from electronic annotation /// 0045449 // regulation of transcription // inferred from electronic …	0005737 // cytoplasm // inferred from electronic annotation /// 5737 // cytoplasm // inferred from electronic annotation	0003677 // DNA binding // inferred from electronic annotation /// 0003700 // transcription factor activity // inferred from electronic annotation /// 3677 // DNA binding // inferred from electronic annotation /// 3700 // transcription factor activity // inferred from electronic annotation
yijO_b3954_at	yijO_b3954	putative ARAC-type regulatory protein /// putative ARAC-type regulatory protein /// predicted DNA-binding transcriptional regulator	ECs4883 /// yijO /// yijO	0006350 // transcription // inferred from electronic annotation /// 0006355 // regulation of transcription, DNA-dependent // inferred from electronic annotation /// 0045449 // regulation of transcription // inferred from electronic annotation /// 45449 // regulation of transcription // inferred from electronic annotation /// 6350 // transcription // inferred from electronic annotation /// 6355 //…	0005622 // intracellular // inferred from electronic annotation /// 5622 // intracellular // inferred from electronic annotation	0003677 // DNA binding // inferred from electronic annotation /// 0003700 // transcription factor activity // inferred from electronic annotation /// 0043565 // sequence-specific DNA binding // inferred from electronic annotation /// 3677 // DNA binding // inferred from electronic annotation /// 3700 // transcription factor activity // inferred from electronic annotation /// 43565 // sequence-spe…
yjbK_b4046_at	yjbK_b4046	zinc uptake transcriptional repressor /// zinc uptake transcriptional repressor /// DNA-binding transcriptional repressor, Zn(II)-binding	ECs5029 /// yjbK /// zur	0006350 // transcription // inferred from electronic annotation /// 0006355 // regulation of transcription, DNA-dependent // inferred from electronic annotation /// 0045449 // regulation of transcription // inferred from electronic annotation /// 45449 // regulation of transcription // inferred from electronic annotation /// 6350 // transcription // inferred from electronic annotation /// 6355 //…	---	0003677 // DNA binding // inferred from electronic annotation /// 0003700 // transcription factor activity // inferred from electronic annotation /// 0008270 // zinc ion binding // inferred from electronic annotation /// 3677 // DNA binding // inferred from electronic annotation /// 3700 // transcription factor activity // inferred from electronic annotation /// 8270 // zinc ion binding // inferr…
yjdC_b4135_at	yjdC_b4135	putative transcriptional regulator /// putative transcriptional regulator /// predicted transcriptional regulator	ECs5116 /// yjdC /// yjdC	0006350 // transcription // inferred from electronic annotation /// 0006355 // regulation of transcription, DNA-dependent // inferred from electronic annotation /// 0045449 // regulation of transcription // inferred from electronic annotation /// 45449 // regulation of transcription // inferred from electronic annotation /// 6350 // transcription // inferred from electronic annotation /// 6355 //…	---	0003677 // DNA binding // inferred from electronic annotation /// 0003700 // transcription factor activity // inferred from electronic annotation /// 0030528 // transcription regulator activity // inferred from electronic annotation /// 30528 // transcription regulator activity // inferred from electronic annotation /// 3677 // DNA binding // inferred from electronic annotation /// 3700 // transc…
yjdG_b4124_at	yjdG_b4124	DNA-binding response regulator in two-component regulatory system with DcuS /// DNA-binding transcriptional activator DcuR /// DNA-binding transcriptional activator DcuR	dcuR /// ECs5106 /// yjdG	0000160 // two-component signal transduction system (phosphorelay) // inferred from electronic annotation /// 0006350 // transcription // inferred from electronic annotation /// 0006355 // regulation of transcription, DNA-dependent // inferred from electronic annotation /// 0045449 // regulation of transcription // inferred from electronic annotation /// 160 // two-component signal transduction s…	0005737 // cytoplasm // inferred from electronic annotation /// 5737 // cytoplasm // inferred from electronic annotation	0000156 // two-component response regulator activity // inferred from electronic annotation /// 0003677 // DNA binding // inferred from electronic annotation /// 156 // two-component response regulator activity // inferred from electronic annotation /// 3677 // DNA binding // inferred from electronic annotation
yjdH_b4125_at	yjdH_b4125	sensory histidine kinase in two-component regulatory system with DcuR, regulator of anaerobic fumarate respiration /// sensory histidine kinase DcuS /// sensory histidine kinase DcuS	dcuS /// ECs5107 /// yjdH	0000160 // two-component signal transduction system (phosphorelay) // inferred from electronic annotation /// 0006355 // regulation of transcription, DNA-dependent // inferred from electronic annotation /// 0007165 // signal transduction // inferred from electronic annotation /// 0016310 // phosphorylation // inferred from electronic annotation /// 0018106 // peptidyl-histidine phosphorylation //…	0005886 // plasma membrane // inferred from electronic annotation /// 0016020 // membrane // inferred from electronic annotation /// 0016021 // integral to membrane // inferred from electronic annotation /// 16020 // membrane // inferred from electronic annotation /// 16021 // integral to membrane // inferred from electronic annotation /// 5886 // plasma membrane // inferred from electronic annot…	0000155 // two-component sensor activity // inferred from electronic annotation /// 0000166 // nucleotide binding // inferred from electronic annotation /// 0004673 // protein histidine kinase activity // inferred from electronic annotation /// 0004871 // signal transducer activity // inferred from electronic annotation /// 0005515 // protein binding // inferred from physical interaction /// 0005…
yjeB_b4178_at	yjeB_b4178	transcriptional repressor NsrR /// predicted DNA-binding transcriptional regulator /// transcriptional repressor NsrR	ECs5154 /// nsrR /// yjeB	0006350 // transcription // inferred from electronic annotation /// 0006355 // regulation of transcription, DNA-dependent // inferred from electronic annotation /// 0045449 // regulation of transcription // inferred from electronic annotation /// 45449 // regulation of transcription // inferred from electronic annotation /// 6350 // transcription // inferred from electronic annotation /// 6355 //…	---	0003677 // DNA binding // inferred from electronic annotation /// 0003690 // double-stranded DNA binding // inferred from electronic annotation /// 0003700 // transcription factor activity // inferred from electronic annotation /// 0005506 // iron ion binding // inferred from electronic annotation /// 0005515 // protein binding // inferred from physical interaction /// 0046872 // metal ion bindin…
yjfQ_b4191_at	yjfQ_b4191	transcriptional repressor UlaR /// DNA-binding transcriptional dual regulator /// transcriptional repressor UlaR	ECs5167 /// ulaR /// yjfQ	0006350 // transcription // inferred from electronic annotation /// 0006355 // regulation of transcription, DNA-dependent // inferred from electronic annotation /// 0045449 // regulation of transcription // inferred from electronic annotation /// 0045892 // negative regulation of transcription, DNA-dependent // inferred from electronic annotation /// 45449 // regulation of transcription // inferr…	0005622 // intracellular // inferred from electronic annotation /// 0005737 // cytoplasm // inferred from electronic annotation /// 5622 // intracellular // inferred from electronic annotation /// 5737 // cytoplasm // inferred from electronic annotation	0003677 // DNA binding // inferred from electronic annotation /// 0003700 // transcription factor activity // inferred from electronic annotation /// 0005515 // protein binding // inferred from physical interaction /// 0016564 // transcription repressor activity // inferred from electronic annotation /// 16564 // transcription repressor activity // inferred from electronic annotation /// 3677 // …
yjgJ_b4251_at	yjgJ_b4251	predicted transcriptional regulator	yjgJ	0006350 // transcription // inferred from electronic annotation /// 0006355 // regulation of transcription, DNA-dependent // inferred from electronic annotation /// 0045449 // regulation of transcription // inferred from electronic annotation /// 45449 // regulation of transcription // inferred from electronic annotation /// 6350 // transcription // inferred from electronic annotation /// 6355 //…	---	0003677 // DNA binding // inferred from electronic annotation /// 0003700 // transcription factor activity // inferred from electronic annotation /// 3677 // DNA binding // inferred from electronic annotation /// 3700 // transcription factor activity // inferred from electronic annotation
yjhI_b4299_at	yjhI_b4299	KpLE2 phage-like element; predicted DNA-binding transcriptional regulator	yjhI	0006350 // transcription // inferred from electronic annotation /// 0006355 // regulation of transcription, DNA-dependent // inferred from electronic annotation /// 0045449 // regulation of transcription // inferred from electronic annotation /// 45449 // regulation of transcription // inferred from electronic annotation /// 6350 // transcription // inferred from electronic annotation /// 6355 //…	---	0003677 // DNA binding // inferred from electronic annotation /// 3677 // DNA binding // inferred from electronic annotation
yjiE_b4327_at	yjiE_b4327	predicted DNA-binding transcriptional regulator	yjiE	0006350 // transcription // inferred from electronic annotation /// 0006355 // regulation of transcription, DNA-dependent // inferred from electronic annotation /// 0045449 // regulation of transcription // inferred from electronic annotation /// 45449 // regulation of transcription // inferred from electronic annotation /// 6350 // transcription // inferred from electronic annotation /// 6355 //…	---	0003677 // DNA binding // inferred from electronic annotation /// 0003700 // transcription factor activity // inferred from electronic annotation /// 0005515 // protein binding // inferred from physical interaction /// 3677 // DNA binding // inferred from electronic annotation /// 3700 // transcription factor activity // inferred from electronic annotation /// 5515 // protein binding // inferred …
yjiR_b4340_at	yjiR_b4340	putative regulator /// putative regulator /// fused predicted DNA-binding transcriptional regulator/predicted aminotransferase	ECs5302 /// yjiR /// yjiR	0006350 // transcription // inferred from electronic annotation /// 0006355 // regulation of transcription, DNA-dependent // inferred from electronic annotation /// 0009058 // biosynthetic process // inferred from electronic annotation /// 0045449 // regulation of transcription // inferred from electronic annotation /// 45449 // regulation of transcription // inferred from electronic annotation /…	0005622 // intracellular // inferred from electronic annotation /// 5622 // intracellular // inferred from electronic annotation	0003677 // DNA binding // inferred from electronic annotation /// 0003700 // transcription factor activity // inferred from electronic annotation /// 0003824 // catalytic activity // inferred from electronic annotation /// 0005515 // protein binding // inferred from physical interaction /// 0008483 // transaminase activity // inferred from electronic annotation /// 0016740 // transferase activity…
yjjM_b4357_at	yjjM_b4357	hypothetical protein /// hypothetical protein /// predicted DNA-binding transcriptional regulator	ECs5317 /// yjjM /// yjjM	0006355 // regulation of transcription, DNA-dependent // inferred from electronic annotation /// 6355 // regulation of transcription, DNA-dependent // inferred from electronic annotation	0005622 // intracellular // inferred from electronic annotation /// 5622 // intracellular // inferred from electronic annotation	0003700 // transcription factor activity // inferred from electronic annotation /// 3700 // transcription factor activity // inferred from electronic annotation
yjjQ_b4365_at	yjjQ_b4365	putative regulator /// hypothetical protein /// putative regulator /// predicted DNA-binding transcriptional regulator	ECs5325 /// yjjQ /// yjjQ /// yjjQ	0000160 // two-component signal transduction system (phosphorelay) // inferred from electronic annotation /// 0006350 // transcription // inferred from electronic annotation /// 0006355 // regulation of transcription, DNA-dependent // inferred from electronic annotation /// 0045449 // regulation of transcription // inferred from electronic annotation /// 160 // two-component signal transduction s…	0005622 // intracellular // inferred from electronic annotation /// 5622 // intracellular // inferred from electronic annotation	0000156 // two-component response regulator activity // inferred from electronic annotation /// 0003677 // DNA binding // inferred from electronic annotation /// 0003700 // transcription factor activity // inferred from electronic annotation /// 0043565 // sequence-specific DNA binding // inferred from electronic annotation /// 156 // two-component response regulator activity // inferred from ele…
ykgD_b0305_at	ykgD_b0305	putative ARAC-type regulatory protein /// putative transcriptional regulator YkgD /// putative ARAC-type regulatory protein /// predicted DNA-binding transcriptional regulator	ECs0343 /// ykgD /// ykgD /// ykgD	0006350 // transcription // inferred from electronic annotation /// 0006355 // regulation of transcription, DNA-dependent // inferred from electronic annotation /// 0045449 // regulation of transcription // inferred from electronic annotation /// 45449 // regulation of transcription // inferred from electronic annotation /// 6350 // transcription // inferred from electronic annotation /// 6355 //…	0005622 // intracellular // inferred from electronic annotation /// 5622 // intracellular // inferred from electronic annotation	0003677 // DNA binding // inferred from electronic annotation /// 0003700 // transcription factor activity // inferred from electronic annotation /// 0043565 // sequence-specific DNA binding // inferred from electronic annotation /// 3677 // DNA binding // inferred from electronic annotation /// 3700 // transcription factor activity // inferred from electronic annotation /// 43565 // sequence-spe…
ykgK_b0294_at	ykgK_b0294	predicted regulator	matA	0000160 // two-component signal transduction system (phosphorelay) // inferred from electronic annotation /// 0006350 // transcription // inferred from electronic annotation /// 0006355 // regulation of transcription, DNA-dependent // inferred from electronic annotation /// 0045449 // regulation of transcription // inferred from electronic annotation /// 160 // two-component signal transduction s…	0005622 // intracellular // inferred from electronic annotation /// 0005737 // cytoplasm // inferred from electronic annotation /// 5622 // intracellular // inferred from electronic annotation /// 5737 // cytoplasm // inferred from electronic annotation	0000156 // two-component response regulator activity // inferred from electronic annotation /// 0003677 // DNA binding // inferred from electronic annotation /// 0003700 // transcription factor activity // inferred from electronic annotation /// 0043565 // sequence-specific DNA binding // inferred from electronic annotation /// 156 // two-component response regulator activity // inferred from ele…
ylcA_b0571_at	ylcA_b0571	DNA-binding response regulator in two-component regulatory system with CusS	cusR	0000160 // two-component signal transduction system (phosphorelay) // inferred from electronic annotation /// 0006350 // transcription // inferred from electronic annotation /// 0006355 // regulation of transcription, DNA-dependent // inferred from electronic annotation /// 0007600 // sensory perception // inferred from electronic annotation /// 0045449 // regulation of transcription // inferred …	0005737 // cytoplasm // inferred from electronic annotation /// 5737 // cytoplasm // inferred from electronic annotation	0000156 // two-component response regulator activity // inferred from electronic annotation /// 0003677 // DNA binding // inferred from electronic annotation /// 0005507 // copper ion binding // inferred from electronic annotation /// 156 // two-component response regulator activity // inferred from electronic annotation /// 3677 // DNA binding // inferred from electronic annotation /// 5507 // c…
yneJ_b1526_at	yneJ_b1526	predicted DNA-binding transcriptional regulator	yneJ	0006350 // transcription // inferred from electronic annotation /// 0006355 // regulation of transcription, DNA-dependent // inferred from electronic annotation /// 0045449 // regulation of transcription // inferred from electronic annotation /// 45449 // regulation of transcription // inferred from electronic annotation /// 6350 // transcription // inferred from electronic annotation /// 6355 //…	---	0003677 // DNA binding // inferred from electronic annotation /// 0003700 // transcription factor activity // inferred from electronic annotation /// 3677 // DNA binding // inferred from electronic annotation /// 3700 // transcription factor activity // inferred from electronic annotation
ynfL_b1595_at	ynfL_b1595	putative transcriptional regulator LYSR-type /// putative transcriptional regulator YnfL /// putative transcriptional regulator LYSR-type /// predicted DNA-binding transcriptional regulator	ECs2301 /// ynfL /// ynfL /// ynfL	0006350 // transcription // inferred from electronic annotation /// 0006355 // regulation of transcription, DNA-dependent // inferred from electronic annotation /// 0045449 // regulation of transcription // inferred from electronic annotation /// 45449 // regulation of transcription // inferred from electronic annotation /// 6350 // transcription // inferred from electronic annotation /// 6355 //…	---	0003677 // DNA binding // inferred from electronic annotation /// 0003700 // transcription factor activity // inferred from electronic annotation /// 3677 // DNA binding // inferred from electronic annotation /// 3700 // transcription factor activity // inferred from electronic annotation
yqeH_b2846_at	yqeH_b2846	hypothetical protein /// hypothetical protein /// conserved protein with bipartite regulator domain	ECs3703 /// yqeH /// yqeH	0000160 // two-component signal transduction system (phosphorelay) // inferred from electronic annotation /// 0006355 // regulation of transcription, DNA-dependent // inferred from electronic annotation /// 160 // two-component signal transduction system (phosphorelay) // inferred from electronic annotation /// 6355 // regulation of transcription, DNA-dependent // inferred from electronic annotat…	0005622 // intracellular // inferred from electronic annotation /// 5622 // intracellular // inferred from electronic annotation	0000156 // two-component response regulator activity // inferred from electronic annotation /// 0003677 // DNA binding // inferred from electronic annotation /// 156 // two-component response regulator activity // inferred from electronic annotation /// 3677 // DNA binding // inferred from electronic annotation
yqeI_b2847_at	yqeI_b2847	putative sensory transducer /// putative sensory transducer /// predicted transcriptional regulator	ECs3704 /// yqeI /// yqeI	0000160 // two-component signal transduction system (phosphorelay) // inferred from electronic annotation /// 0006350 // transcription // inferred from electronic annotation /// 0006355 // regulation of transcription, DNA-dependent // inferred from electronic annotation /// 0045449 // regulation of transcription // inferred from electronic annotation /// 160 // two-component signal transduction s…	0005622 // intracellular // inferred from electronic annotation /// 5622 // intracellular // inferred from electronic annotation	0000156 // two-component response regulator activity // inferred from electronic annotation /// 0003677 // DNA binding // inferred from electronic annotation /// 156 // two-component response regulator activity // inferred from electronic annotation /// 3677 // DNA binding // inferred from electronic annotation
yqhC_b3010_at	yqhC_b3010	putative ARAC-type regulatory protein /// putative ARAC-type regulatory protein /// predicted DNA-binding transcriptional regulator	ECs3895 /// yqhC /// yqhC	0006350 // transcription // inferred from electronic annotation /// 0006355 // regulation of transcription, DNA-dependent // inferred from electronic annotation /// 0045449 // regulation of transcription // inferred from electronic annotation /// 45449 // regulation of transcription // inferred from electronic annotation /// 6350 // transcription // inferred from electronic annotation /// 6355 //…	0005622 // intracellular // inferred from electronic annotation /// 5622 // intracellular // inferred from electronic annotation	0003677 // DNA binding // inferred from electronic annotation /// 0003700 // transcription factor activity // inferred from electronic annotation /// 0043565 // sequence-specific DNA binding // inferred from electronic annotation /// 3677 // DNA binding // inferred from electronic annotation /// 3700 // transcription factor activity // inferred from electronic annotation /// 43565 // sequence-spe…
ytfA_b4205_at	ytfA_b4205	hypothetical protein /// pseudo	c5304 /// ytfA	0006350 // transcription // inferred from electronic annotation /// 0006355 // regulation of transcription, DNA-dependent // inferred from electronic annotation /// 0045449 // regulation of transcription // inferred from electronic annotation /// 45449 // regulation of transcription // inferred from electronic annotation /// 6350 // transcription // inferred from electronic annotation /// 6355 //…	---	0003677 // DNA binding // inferred from electronic annotation /// 0003700 // transcription factor activity // inferred from electronic annotation /// 0030528 // transcription regulator activity // inferred from electronic annotation /// 30528 // transcription regulator activity // inferred from electronic annotation /// 3677 // DNA binding // inferred from electronic annotation /// 3700 // transc…

## Sheet: Mean
Mean values of gene expression levels from the replicates in GSE1121 (Anaerobic glucose minimal medium conditions)
	ΔappY	ΔarcA	ΔarcAΔfnr	Δfnr	ΔoxyR	ΔsosX	wildtype
appY_b0564_at	2.06667	21.5667	23.9667	24.5333	116.9	50.8	70.5
arcA_b4401_at	386.467	62.8667	45.3667	503.367	464.367	416.633	539.75
fnr_b1334_at	608.6	441.967	36.3333	35.2	523.2	549.567	503.625
oxyR_b3961_at	177.067	219.333	175.933	200.067	19.2	259.6	220.625
soxS_b4062_at	90.2667	88.4	65.9667	63.1667	81.6	3.26667	86.375
acrR_b0464_at	65.2333	84.5333	57.5333	61.7	70.1	85.1333	72.85
ada_b2213_at	131.6	145.633	123.867	133.7	117.3	130.3	140.65
adiY_b4116_at	104.567	17.2667	103.667	75.2333	168.833	88.2	373.35
aer_b3072_at	117.233	125.6	134.367	114.867	100.633	112.967	116.85
agaR_b3131_at	661.233	508.867	521.267	524.033	662.633	638.133	638.525
araC_b0064_at	73.5667	122.767	110.233	94.2667	73.8	91.5333	89.95
arcB_b3210_at	383.667	372.533	535.167	439.9	456.6	334.6	437.475
argR_b3237_at	480.9	580.233	484.367	425.533	449.667	415.067	431.925
arsR_b3501_at	47.6	61.0333	34.4	38.5333	56.2333	60.2	52
ascG_b2714_at	150.367	116.267	102.333	93.5	136.433	137.433	135.55
asnC_b3743_at	102.667	107.233	105.3	104.833	123.933	97.9667	126.825
atoC_b2220_at	94.4333	85.9667	93.0333	76.3333	84.9	93.2333	92.1
atoS_b2219_at	56.2	57.5667	50.0667	59.2667	52	58.6667	60.375
b0817_at	172	213.467	228.333	207.8	177.367	188.267	205.625
b0846_at	42.1333	59.6667	53.2	58.2333	43.1333	53.1667	47.125
b1201_at	57.1	53.0333	49.2333	51.6333	51.9667	55.6333	56.925
b1284_at	174.3	150.567	168	169.033	167.567	173.967	199.55
b1341_at	88.5	217.833	240.067	250.933	171.633	85.4333	196.275
b1422_at	2.7	144.833	140.9	7.46667	3.03333	2.96667	3.725
b1439_at	79.2333	76.0667	74.7667	78.1	72.3667	81.1333	76.9
b1450_at	1.83333	46.4	142.3	79.1	3.6	1.66667	14.875
b1499_at	3.86667	2.6	3.16667	1.33333	2.66667	1.33333	3.2
b1559_at	20.9667	20.0667	34.3	12.6333	21.1667	9.73333	41.15
b1649_at	79.4	95.8667	84.4667	95.4333	69.5333	87.6333	93.85
b1696_at	31.1	25.8667	23.8	20.2333	31.4667	21.1	36.2
b1770_at	47.1333	55.6	36.3	46.2667	51	58.1	57.075
b1827_at	329.333	310.9	272.733	357.333	302.867	297.2	344.5
b2248_at	13.5667	10.1	15.2667	10.7	12.2333	14.7	13.8
b2381_at	224.933	261.933	250.267	258.5	252.8	264.233	266.45
b2382_at	64.1333	78.7333	69.2333	76.9667	68.6	86.9	78.125
b2531_at	330.267	310.567	302	466.033	317.4	347.267	309.575
b2667_at	111.033	100.967	96.6333	106.2	113.6	126.233	128.5
b3694_at	102.333	101.1	106.933	113.833	117.967	130.3	124.6
b4250_at	56.6333	40.4	36.7	35.9333	57.3667	52.6667	46.8
baeR_b2079_at	245.733	207.867	274.633	267.8	253.867	240.8	231.575
barA_b2786_at	152	111.4	97.4667	107.467	141.267	143.2	140.525
basR_b4113_at	118.3	159.167	173.733	151.5	131.333	150.367	145.225
betI_b0313_at	127.8	406.233	456.567	296.167	125.7	154.433	163.525
bglG_b3723_at	3.5	3.36667	3.36667	1.1	3.9	1.63333	3.375
birA_b3973_at	183.267	131.467	128.133	174.667	184.733	184.9	174.1
cadC_b4133_at	1.16667	0.733333	0.633333	0.933333	4.2	1.46667	4.975
cbl_b1987_at	237.667	235.467	151.167	213.6	204.967	167.667	163.8
celD_b1735_at	60.7	62.2333	53.8	60.7	46.0333	48.5667	56.525
cheB_b1883_at	47.7333	49.1667	51.7333	53	56.2667	44.8	53.225
cheY_b1882_at	111.467	173.1	176.067	147.967	136.733	150.933	145.5
citA_b0619_at	55.1667	44.6667	43.3333	57.2333	56.9333	58.4333	61.875
citB_b0620_at	97.5667	103.4	103.2	110.867	102.367	117.3	137.95
cpxR_b3912_at	786.4	735.967	908.767	658.6	756.1	723.833	712.95
creB_b4398_at	147.7	109.067	112.467	88.5667	141.167	152.633	129.225
crp_b3357_at	2018.6	1540.1	1748.7	1608.13	1843.6	1793.13	1696
csgD_b1040_at	154.9	311.633	780.733	551.2	166.667	176.267	231.45
csiE_b2535_at	24.0667	53.4667	152.167	70.7	32.1667	33.3667	47.625
cspA_b3556_at	564.6	412.333	296.767	545.667	392.367	819.9	643.05
cspB_b1557_at	11.2333	12	12.0333	12.6	8.83333	8.26667	11.775
cspC_b1823_at	3079.4	2755.7	3132.8	3488.97	2920.67	2815.8	2787.45
cspD_b0880_at	1108.7	1541.73	2215	1411.7	1155.17	1150.13	1222.4
cspE_b0623_at	2532.47	1860.13	1843.63	2100.63	2614.33	2206.8	2595.22
cspF_b1558_at	17.9	8.2	8.53333	20.1333	14.2333	13.7667	16.425
cspG_b0990_at	86.7333	114.533	113.967	99.0667	79.1333	102.233	95.825
cspH_b0989_at	43.7333	47.2	35.1333	43.3667	36.1667	38.7333	39.65
cspI_b1552_at	15.5667	25.5333	34	28.4	15.6333	27.6333	18.875
cynR_b0338_at	100.733	104.267	75.4	113.333	93.9	123.2	117.75
cysB_b1275_at	197.133	186.867	118.167	184.633	189.367	203.033	163.325
cytR_b3934_at	360.267	312.4	250.267	271.633	310.267	369.967	300.575
deoR_b0840_at	266.367	185.933	170.167	192.167	283.333	237.467	276.15
dsdC_b2364_at	37.2	30.4667	34.1333	35.3333	34.5333	34.6333	36.325
ebgR_b3075_at	105.767	107.033	87	88.3	98.9667	99	100.7
emrR_b2684_at	872.633	589.4	434.433	547.933	848.2	846.9	765.55
envR_b3264_at	0.333333	0.433333	0.333333	0.3	0.533333	0.533333	0.45
envY_b0566_at	15.1667	22.4	16.1667	20.8	16.2	20.6333	23.2
evgA_b2369_at	493.367	301.5	273.567	535.167	504.367	459.867	546.35
evgS_b2370_at	42.6333	30.2667	21.8	45.3667	42.7333	36.1	39.65
exuR_b3094_at	341.133	331.067	259.833	316.533	335.7	359.9	353.6
fadR_b1187_at	190.033	128.433	116.067	127.567	152	155.167	154.75
farR_b0730_at	117.967	95.5333	68.0667	97.7333	114.733	108.667	112.575
feaR_b1384_at	10.4667	28.6667	38.2	8.8	6.9	5.26667	7.875
fecI_b4293_at	72	137.167	83.8667	439.1	59.2	79.5667	79.525
fhlA_b2731_at	112.333	132.133	158.533	135.967	120.633	136.667	150.95
fimZ_b0535_at	0.966667	0.7	0.4	0.433333	0.466667	0.666667	0.85
fis_b3261_at	1927.87	1390.33	583.6	804.7	1781.97	1765.03	1515.88
flhC_b1891_at	98	55.9	45	49.1	84.3	117.867	96.575
fliA_b1922_at	36.5667	27.5	30.5667	31.8	20.5667	44.6333	38.7
FPLMCG_Protein-A_w_at	2.43333	1.8	6.03333	1.66667	1.3	1.93333	2.05
FPLMCG_Protein-B_w_at	14.2	13.4667	16.3667	8.96667	8.33333	13.9667	14.275
FPLMCG_Protein-C_c_at	35.8	45.9667	30.3667	28.3667	34.2	44.1333	40.875
FPLMCG_Protein-D_w_at	22.4	14.1667	21.4	12.0667	14.2667	18.8667	22.35
FPLMCG_Protein-E_w_at	1.53333	1.5	5.96667	1.73333	1.23333	1.46667	0.9
FPLMCG_Protein-G_w_at	6.46667	6.8	7.63333	5.23333	4.76667	5.23333	6.025
FPLMCG_Protein-H_w_at	5.33333	6.33333	5.36667	4.36667	5.8	5.66667	6.875
fruR_b0080_at	358.967	351.967	270.267	365.233	298.367	393.333	393.3
fucR_b2805_at	229.433	218.433	180.4	157.267	205.733	184.033	204.675
fur_b0683_at	712.1	849.5	827.067	766.133	746.633	616	728
galR_b2837_at	171.167	179.333	141.733	148.5	205.2	180.633	192.675
galS_b2151_at	33.9	52.6	62.6333	24.7667	32.4333	34.8667	39.575
gatR_2_b2090_f_at	739.3	611.033	545.033	425.467	577.4	690.633	597.225
gcvA_b2808_at	178.933	154.3	150.633	131.033	158.7	160.533	185.625
glcC_b2980_at	38.0333	476.9	427.6	54.7	35.9333	37.3	35.875
glnG_b3868_at	167.1	220.467	250.733	164.767	237.767	99.5333	140.8
glnL_b3869_at	246.367	482.6	420.967	380.533	345	240.7	266.125
glpR_b3423_at	287.367	286.967	284.267	303.667	280.2	318.567	287.5
gntR_b3438_at	250.667	338.367	281.667	302.933	294.767	312.333	315.225
greA_b3181_at	308.6	282.6	262.867	230.333	291.367	311.433	277.65
greB_b3406_at	163.767	167.7	128.733	136.8	164.533	171.7	182.9
hcaR_b2537_at	49.3	141.667	131.467	48.5667	44.1667	49.6	49.675
hepA_b0059_at	268.8	299.433	488.833	426.4	267.667	271.033	284.675
hfq_b4172_at	1938.03	1565.8	2007.7	1794.13	1873.37	1798.77	1776.62
himA_b1712_at	1299.83	1243.9	1543.73	1345.17	1313.9	1226.37	1276.75
himD_b0912_at	1638.9	1963.63	2458.63	2094.27	1650.6	1670.17	1989.83
hnr_b1235_at	107.233	218.1	267.267	239.967	144.567	133.2	196.7
hns_b1237_at	3156.97	2475.23	3047.63	2657.23	2859.2	2509.9	3021.05
hydG_b4004_at	109.333	123.233	110.1	104.5	119.033	136.433	116.675
hyfR_b2491_at	30.5	45.4	35.9667	41.6667	35.7333	46.0667	41.15
iciA_b2916_at	125.567	122.8	119.133	119.567	136.133	139.167	124.375
iclR_b4018_at	202.733	165.233	105.4	153.667	217.467	216.433	224.6
idnR_b4264_at	87.4333	70.8667	72.4667	66.4	67.2333	81.8667	93.175
ilvY_b3773_at	97.4333	73.6	90.4	94.7667	94.8	97.7333	88.75
kdpE_b0694_at	194.767	191.133	225.433	232.033	176.633	185.033	203.825
lacI_b0345_at	117.6	129.767	115.333	139.533	131.833	135.2	142.525
LAMCG_ea31_c_at	2.56667	4.2	4.73333	3.83333	2.8	3.93333	3.825
LAMCG_ea59_c_at	0.866667	0.4	1.13333	0.366667	0.2	0.733333	2.225
LAMCG_Fii_w_at	13.1667	13.9333	14	10.2	7	8.06667	8.1
LAMCG_J_w_at	17.2	5.76667	8.6	6.3	6.2	6.66667	8.525
LAMCG_mRNA-pl_c_at	73.2	58.4333	62.3	55.4	72.7667	71.4667	67.35
LAMCG_mRNA-pr_w_at	4.7	2.66667	5.13333	1.2	1.83333	5.3	2.9
LAMCG_Q_w_at	3.3	9.16667	4.2	5.1	5.26667	4.6	6.375
LAMCG_R_w_at	1.76667	1.56667	1.16667	1.23333	1.33333	2.23333	1.55
leuO_b0076_at	39.4	42.8333	58.2667	54.0667	46.7667	40.4667	54.625
lldR_b3604_at	4.43333	95.3667	103.433	12.2	4.3	7.16667	6.4
lrhA_b2289_at	770.1	435.467	284.8	374.333	624.733	676.333	621.5
lrp_b0889_at	1490.13	1371.3	1205.33	1352.8	1524.87	1494.83	1314.92
lysR_b2839_at	54.5667	54.9333	50.4333	43.5	58.4667	60.2333	53.2
malI_b1620_at	53.6333	73.2667	81.4667	59.2667	60.4667	59.0667	64.5
malT_b3418_at	240.3	279.8	245.367	171.7	177.067	263.3	196.125
malX_b1621_at	85.6333	64.4	58.3667	61.0667	69.0333	90.7	80.15
malY_b1622_at	64.8333	66.3	59.6333	72.9667	78.0667	74.5667	81.475
marA_b1531_at	144.567	141.4	205.867	215.3	137.2	124.3	131.45
marR_b1530_at	128.667	142.967	123.1	139.3	121.667	146.7	116
melR_b4118_at	31.3	40.1	43.2333	36.6333	28.8667	28.3333	33.6
metJ_b3938_at	715.633	614.033	499.767	567.3	702.9	522.567	693.8
metR_b3828_at	189.133	229.367	91.5667	135.367	183.7	202.433	193.65
mfd_b1114_at	371.967	355.767	277.6	379.2	374.8	348.6	423.025
modE_b0761_at	122.633	110.7	91.1333	132.267	114.367	138.533	129.525
nac_b1988_at	60.6333	241.2	488.767	305.4	131	70.0333	128.875
nagC_b0676_at	411.333	412.333	340.7	422.233	404.467	406.167	434.8
narL_b1221_at	351.067	270.6	511.867	303.433	384.6	281.367	369.65
narP_b2193_at	483.1	396.7	330.833	352.5	469.733	514.833	441.625
nhaR_b0020_at	109.733	129.133	124.233	176.167	180.133	124.367	179.9
nusB_b0416_at	1249.37	998.367	822.467	1386.67	1189.7	1292.7	1155.38
nusG_b3982_at	974.067	784.1	708.033	731.7	954.233	885.633	821.875
ompR_b3405_at	235.833	282.7	272.567	196.533	231.433	232.7	216.4
pdhR_b0113_at	112.867	250.433	165.167	274.9	80.3	142.4	105.3
perR_b0254_at	102.333	68.6667	56	68.0667	91.7	95.4	105.725
phnF_b4102_at	3.23333	8.96667	3.9	8.46667	6.7	9.53333	8.525
phoB_b0399_at	98.2	107.7	94.1333	112.8	101.933	91.0333	124.85
phoP_b1130_at	1016.1	1109.23	1043	942.067	943.067	1041.83	999.15
phoR_b0400_at	47.1	46.3	47.5	39.2	47.7667	37.7333	60.875
prpR_b0330_at	9.3	49.8667	65.8333	8.73333	7.73333	7.3	9.675
pspF_b1303_at	102.433	75.5333	65.6667	73.3333	94.1333	101.333	111.675
pssR_b3763_at	298.6	207.3	191.933	214.267	290.9	226.1	270.7
purR_b1658_at	442.967	437.9	312.533	356.3	412.2	470.067	421.65
rbsR_b3753_at	90.5	95.0667	75.5667	96.0667	92.6	102.967	98.575
rcsA_b1951_at	29.8	52.8333	42.1333	46.0333	30.5333	40.5333	31.6
rcsB_b2217_at	800.933	757.3	662.033	711.267	760.033	764.6	752.225
rcsC_b2218_at	183.9	170.467	151.5	172.3	192	181.4	198.375
rfaH_b3842_at	89.6	88.6667	84.6	96.1	80.0667	83.4333	88.7
rhaR_b3906_at	10.5	3.7	9.6	5.9	14.1667	9.13333	10.175
rhaS_b3905_at	16.6667	16.1	27.1	24.9333	19.7667	30.2	22.55
rnk_b0610_at	248.1	250.667	263.733	208.267	188.867	232.067	188.125
rob_b4396_at	334.3	391.033	453.3	419.767	381.633	382.5	374.4
rpiR_b4089_at	226.633	182.3	150.667	198.767	204.367	224.433	199.175
rpoD_b3067_at	464.3	428.233	510.5	436.267	494.033	469.767	467.825
rpoE_b2573_at	958.833	964.3	1251.27	1203	1024.87	1059.5	1091.8
rpoH_b3461_at	238	329.233	383.133	339.033	272.967	274.067	292.775
rpoN_b3202_at	1691.83	1558.3	1885.97	2023.8	1639.87	1652.83	1733.95
rpoS_b2741_at	1180.73	1834.57	2697.6	2458.43	1059.17	1243.03	1153.25
rstA_b1608_at	413.7	475	167.667	204.567	326.633	459.6	414.825
rtcR_b3422_at	56.5333	54.3667	65.6	49.7	54.7667	64.7	70.175
sdiA_b1916_at	110.533	59.7667	77.6667	75.4333	106.433	83.4	100.7
sgcR_b4300_at	18.2	18.6333	25.6333	20.9667	18.0667	21.1333	19.4
slyA_b1642_at	622.4	568.133	630.867	653.2	615.8	463.533	693.925
soxR_b4063_at	69.7333	64.9333	72.0333	52.8333	81.2667	53.6667	69.05
srlR_b2707_at	197.333	170.567	120.933	137.833	199.8	188.833	191.475
stpA_b2669_at	1065.57	400.7	301.567	435.367	898.467	918.3	816.125
sun_b3289_at	214.467	196.5	268.133	271.9	256	232.933	259
tdcA_b3118_at	3.66667	6.83333	4.73333	3.63333	4.73333	4.6	7.15
torR_b0995_at	74.2333	66.7333	54.6667	58.2667	73.4333	77.8667	71.7
torS_b0993_at	162.1	122.7	109.433	116.8	154.433	147.333	158.15
treR_b4241_at	83.6333	68.3	53.4333	71.0333	72.1	81.0333	70.3
trpR_b4393_at	193.867	233.767	314.433	206.267	183.2	206.5	189.4
ttk_b3641_at	477.167	286.367	253.7	286.8	420.833	401	356.775
tyrR_b1323_at	312.167	262.967	292.667	303.867	336.433	291.267	351.5
uhpA_b3669_at	418.133	352.867	325.633	371.133	397.433	430.433	383.525
uidR_b1618_at	152.867	171.267	184.6	187.667	162.3	170.733	200.65
uvrY_b1914_at	974.667	766.833	681.867	748.033	849.667	871.133	904.65
uxuR_b4324_at	72.3667	59.6	60.3	65.2	74.0667	66.4667	73.75
xapR_b2405_at	89.5333	91.5	100.267	89.0667	89.0333	78	95.725
xylR_b3569_at	51.8333	50.2667	32.4	40.5667	47.4	53.8	49.7
yacG_b0101_at	223.033	183.867	170.167	207.8	194.4	206.433	224.1
yafC_b0208_at	88.7667	83.3667	70.4667	81.2333	94.7	83.4	115.8
yagI_b0272_at	217.3	189.567	162.733	158.967	199.2	166.233	192.05
yahA_b0315_at	117.533	96.3	78.1667	94.2333	128.567	118.133	141
yahB_b0316_at	40.7	53.1333	32.6333	58.9	43.2	44.6333	47.425
ybaK_b0481_at	268.133	161.1	158	233.433	233.367	226.467	257.225
ybaO_b0447_at	93.3333	80.5	75.6667	83.5	90.4	82.4333	108.6
ybbI_b0487_at	344.4	371.667	512.467	700.1	420.633	326.733	538.575
ybbS_b0504_at	40.9667	64.6333	60.3667	63.9667	44.3	54.0333	60.85
ybbU_b0506_at	397.267	451.933	511.633	605.033	443.867	390.3	477.325
ybcM_b0546_at	76.8667	89.3333	116.9	99.2	96.7667	75.1	119.75
ybdO_b0603_at	2	2.96667	0.7	1.96667	1.6	0.933333	1.95
ybeF_b0629_at	34.5667	29.2333	28.4	34.4667	32.9	24.9	33.8
ybfE_b0685_at	140.033	107.733	93	142.6	140.367	146.933	153.225
ybiH_b0796_at	74.6	103.667	143.7	151.433	85.6333	88.9333	111.65
ycaN_b0900_at	68.2	65.3667	64.1667	60.7	63.2667	61.6	64.6
ycdC_b1013_at	71.5667	116.8	95.8667	62.3667	69.8	67.7667	77.55
ycfQ_b1111_at	306.067	264.8	292.667	282.4	269.1	258.7	311.425
ycgE_b1162_at	196.967	208.667	249.733	279.2	204.967	172.467	263.525
yciR_b1285_at	37.0333	94.4	81.9667	76.6667	52.5	46.0333	65.15
ycjW_b1320_at	113.367	87.2333	75.4667	81.7	105.267	106.633	117.05
ycjZ_b1328_at	70.6	86.9667	66.2333	83.5667	69.3	80.4	95.15
ydaK_b1339_at	33.5	34.7667	27.3333	30.8333	37.2667	38.9667	36.075
ydfH_b1540_at	403.967	279.433	222.433	337.267	357.533	358.867	393.15
ydhB_b1659_at	134.567	149.867	172.533	145.033	136.9	156.6	166.75
yeaM_b1790_at	76.7	72.6333	77.8667	63.6667	88.8	56.3333	90.95
yeaT_b1799_at	141.033	155.1	174.667	140.6	150.133	139.133	173.95
yebK_b1853_at	312.033	307.367	293.067	243.333	310.2	330.867	328.775
yedW_b1969_at	479.733	315.833	131.3	148.3	294.6	493.2	342.075
yeeY_b2015_at	67.4667	88.7	145.5	115.4	73.6	72.3667	86.6
yegE_b2067_at	95.4667	109.1	119.367	94.1667	83.7	86.7	86.7
yegW_b2101_at	141.7	110.167	82.0333	110.867	133.433	128.433	135.725
yehT_b2125_at	116.4	103.833	87.2	85.4333	92	122.6	98.55
yehV_b2127_at	58.4	165.1	320.133	242.333	86.4333	58.4667	92.375
yeiE_b2157_at	143.967	153.433	145.467	148.433	145.633	173.333	160.225
yfeG_b2437_at	69.4333	78.9333	65.8667	83.3667	77.9667	63	73.35
yfeR_b2409_at	62.1667	67.4	63.5333	57.8333	56.8	68.2333	69.9
yfeT_b2427_at	77.6	114.1	99.1	60.2	79.9	79.6333	82.45
yfhA_b2554_at	340.2	363.633	358.133	381.333	316.733	343.933	361.475
yfhH_b2561_at	135.9	142.033	160.767	142.633	147.8	126.367	145.025
yfiE_b2577_at	75.6333	85.8333	73.1333	70.7	75.9667	82.9333	90.5
yfjR_b2634_at	7.16667	6.03333	6.36667	7.3	6.8	8.03333	8.075
ygaA_b2709_at	113.633	102.967	113.167	103.167	97.7	116.633	101.875
ygaE_b2664_at	307.167	394.867	471.967	432.9	323.167	352.033	370.225
ygeH_b2852_at	0.2	0.133333	0.133333	0.133333	0.133333	0.2	0.25
ygeK_b2855_at	0.533333	1.66667	0.6	0.266667	0.766667	1.76667	0.7
ygeV_b2869_at	64.8333	86.7333	65.2333	65.9333	73.5333	83.3333	97.275
ygfI_b2921_at	33.9667	47.8667	41.2667	51.4333	36.2667	27.3333	47
ygiP_b3060_at	73.5	49.5667	8.53333	5.53333	66.1667	52.5667	66.65
ygiX_b3025_at	113.633	101	85.1667	85.9333	114.667	117.1	102.05
yhaJ_b3105_at	158.633	159.533	122.4	151.1	163.367	183.333	177.325
yhcK_b3226_at	245.6	221.167	276.733	286.167	293.733	265.533	259.375
yhcS_b3243_at	149.933	128.633	119.2	134.367	148.5	159.833	167.25
yhdM_b3292_at	142.333	196.2	214.4	257.367	167.567	139.467	195.7
yhfR_b3375_at	120.7	95.5333	107.167	112.033	123.9	102.8	115.025
yhfY_b3382_at	44.7	39.6667	30.6667	21.7667	28.2	53.8333	45.075
yhhG_b3481_at	184.1	162.7	134.5	127.7	185.9	157.133	166.775
yhiE_b3512_at	92.9	262.4	1283.17	2129.73	992.367	187.667	1296.03
yhiF_b3507_at	32.2	43.3	114.733	221.967	149	41.3333	162.625
yhiW_b3515_at	156.667	181.367	339.8	533.5	346.433	143.867	436.25
yhiX_b3516_at	420.8	512.2	946.833	1388.67	821.1	369.933	988.225
yhjB_b3520_at	68.3667	75.9	68.4667	57.8667	65.9	73.5667	77.05
yhjC_b3521_at	102.333	78.8667	81	74.3	92.2333	91.1333	84.225
yiaJ_b3574_at	197.6	161.133	135.433	185.633	226.733	200.767	221.9
yiaU_b3585_at	67.1667	59.7667	70.8333	58.9333	62.9667	60.9333	73.6
yidL_b3680_at	16.5	18.7333	22	9.9	15.1333	14.8667	13.375
yidP_b3684_at	34.1667	39.5667	24.8333	27.9667	34.2333	36.0667	43.75
yidW_b3695_at	120.933	100.8	107.733	121.1	122.833	122.667	134.2
yidZ_b3711_at	36.4	24.8667	27.9	32.8	23.5	24.6	30.25
yieP_b3755_at	236.533	250.433	176.4	222	285.933	262.233	317.1
yifA_b3762_at	71.7333	73.6	66.4333	58.8667	79.7333	70.2	91.525
yihL_b3872_at	43.0333	42.8667	32.7667	25.8333	43.6	39.5667	37.075
yihW_b3884_at	176.7	164.067	144.367	135.833	165.633	169.9	165.8
yiiE_b3889_at	17.3667	13.9333	16.3	13.4667	17.5333	18.4	18.925
yijC_b3963_at	615.767	548.1	454.567	488.267	501.9	635	499.175
yijO_b3954_at	77.3333	61.9667	65.6333	58.9333	73.7667	76.7667	84.325
yjbK_b4046_at	295.2	147.167	178.9	209.567	302.433	263.933	290.775
yjdC_b4135_at	433.2	752.833	964	815.833	539.233	560.467	591.475
yjdG_b4124_at	118.433	122.367	121.967	138.133	114.8	117.967	111.975
yjdH_b4125_at	139.167	133.867	122.267	117.9	143.967	143.333	129.825
yjeB_b4178_at	244.8	283.233	232.033	255.333	250.333	260.533	253
yjfQ_b4191_at	142.233	112.133	100.9	97.9667	134.267	131.267	140.875
yjgJ_b4251_at	85.4333	76.0333	59.1	64.2	75.5333	90.8	80.775
yjhI_b4299_at	24.0333	23.0667	34.3	20.6	19.3667	23.7333	23.525
yjiE_b4327_at	70.1667	53.4333	39.5	57.6	62.1	57.6	75.15
yjiR_b4340_at	53.9667	77.3333	80.5	42.9667	40.9333	52.5333	51.225
yjjM_b4357_at	19.5667	19.9667	14.4667	9.16667	22.4333	21.0667	17.425
yjjQ_b4365_at	6.7	6	3.86667	3.46667	5.36667	5.6	6.95
ykgD_b0305_at	46.9333	55.1333	48.4667	49.6333	42.8333	61.1667	55.85
ykgK_b0294_at	24.6	24.0667	7.96667	6.8	26.2333	20.2333	29.375
ylcA_b0571_at	410.2	570.433	157.833	152.367	348.767	720	210.625
yneJ_b1526_at	46.7667	43.1	32.9	47.9	55.6	40.8	52.675
ynfL_b1595_at	135.3	141.567	161.667	157.667	135.633	147.8	145.65
yqeH_b2846_at	9.16667	6.2	5.9	9.13333	9.83333	7.4	11.8
yqeI_b2847_at	22.5333	11.9	5.8	8.4	27.4	22.5667	27.85
yqhC_b3010_at	151.867	175.1	152.767	143.333	151.567	171.067	160.075
ytfA_b4205_at	3.86667	6.73333	3.3	6	4.7	7.43333	5.9

## Sheet: Std
Standard deviation for gene expression levels from the replicates in GSE 1121 (Anaerobic glucose minimal medium conditions)
	ΔappY	ΔarcA	ΔarcΔAfnr	Δfnr	ΔoxyR	ΔsosX	wildtype
appY_b0564_at	0.472582	8.98573	3.15013	1.10151	53.738	9.92925	23.9523
arcA_b4401_at	29.6352	8.70766	13.2851	41.9483	4.66083	56.7058	104.535
fnr_b1334_at	10.8972	7.95885	3.72872	8.31084	34.0652	13.5268	83.3083
oxyR_b3961_at	42.3368	47.8131	9.1309	27.3581	7.26911	41.8028	5.28165
soxS_b4062_at	18.3903	12.0104	8.43347	11.2718	17.7164	0.750555	7.22744
acrR_b0464_at	9.39805	13.6288	15.7386	12.5044	26.8777	4.2501	18.6907
ada_b2213_at	9.26769	32.9729	5.65007	8.26015	24.0601	14.2559	23.9578
adiY_b4116_at	33.9146	10.3006	77.3593	12.2786	56.3637	18.3322	296.68
aer_b3072_at	5.98108	23.1035	10.7751	10.2686	3.93997	21.9933	19.4258
agaR_b3131_at	33.945	25.7042	35.9561	36.6107	20.7741	29.8693	46.2103
araC_b0064_at	8.51606	17.1048	24.7033	19.4878	12.2049	14.6159	19.4718
arcB_b3210_at	44.432	22.3081	31.125	6.8352	47.553	59.5595	68.9345
argR_b3237_at	50.3715	39.9883	70.3396	37.5939	31.9613	20.7462	36.5847
arsR_b3501_at	7.6896	24.6173	4.93254	0.723418	10.6875	11.1122	9.12615
ascG_b2714_at	4.88399	6.95006	27.829	19.4193	16.576	8.40972	16.0735
asnC_b3743_at	11.75	20.2981	10.0851	14.0037	12.8005	14.5514	22.8902
atoC_b2220_at	11.0564	8.09341	7.28446	6.67108	5.94054	12.7379	8.12445
atoS_b2219_at	8.64696	3.05669	4.00666	2.48462	8.28915	17.6795	7.42894
b0817_at	27.5196	14.6868	71.2386	37.7408	26.8718	24.2863	47.5147
b0846_at	3.30051	10.3317	5.95735	2.12211	9.43098	3.06159	4.8897
b1201_at	1.57162	13.3121	7.44603	8.76432	2.66333	5.66598	5.03281
b1284_at	27.9233	6.14193	14.163	5.85947	28.2196	8.26579	23.4796
b1341_at	3.9281	89.4208	45.1355	25.4583	40.681	7.98582	107.98
b1422_at	0.655744	20.8678	15.7801	5.56447	0.568624	0.152753	1.41745
b1439_at	7.19884	9.05226	5.13258	6.755	3.01386	5.29182	7.21018
b1450_at	0.288675	31.2971	33.9819	70.5543	1.41774	0.152753	14.4857
b1499_at	3.32916	1.21244	2.63122	0.416333	2.17792	0.493288	2.42074
b1559_at	10.8841	9.00685	19.3992	2.77369	11.2811	1.40119	26.9397
b1649_at	4.94874	31.7478	5.85263	22.0985	12.3929	0.702377	12.3327
b1696_at	6.5643	3.08923	5.49909	5.89435	3.05669	6.53682	5.77293
b1770_at	10.7034	3.91535	7.6922	1.95021	1.45258	7.77882	5.35623
b1827_at	22.7302	27.9206	50.1947	6.00694	7.59364	14.1481	55.7491
b2248_at	1.41539	5.72364	11.7568	8.91684	7.91096	8.69713	8.49902
b2381_at	14.1033	27.7921	5.27668	11.5879	10.9823	21.6962	25.6066
b2382_at	3.88115	6.62747	11.6027	13.2862	6.53911	3.1241	13.064
b2531_at	19.2399	53.0473	37.4285	98.4496	15.2539	31.7163	33.19
b2667_at	3.12143	16.4111	8.97181	5.45619	13.0817	7.50355	9.3463
b3694_at	9.72899	8.64812	5.49303	9.81903	6.25167	3.51568	5.37587
b4250_at	12.8664	5.54617	7.06329	1.46401	18.7556	8.23731	10.8508
baeR_b2079_at	21.2227	27.2445	19.2845	26.7849	20.4759	17.9969	28.3268
barA_b2786_at	7.33689	16.6865	15.2271	13.668	8.18189	13.4614	43.1946
basR_b4113_at	5.48361	5.05404	17.0439	1.45258	1.60728	7.10094	15.9441
betI_b0313_at	7.04486	67.3298	15.1279	42.1213	11.0802	6.49333	35.6891
bglG_b3723_at	1.56205	2.05508	1.94251	0.5	4.59239	0.351188	2.12662
birA_b3973_at	26.2001	36.3815	25.0081	25.5126	27.9779	22.7251	39.4946
cadC_b4133_at	0.23094	0.208167	0.305505	0.11547	3.50286	0.650641	1.84097
cbl_b1987_at	37.1862	27.493	42.6716	33.571	30.3744	41.9321	17.7403
celD_b1735_at	12.154	1.32035	3.7	7.63348	1.97315	13.3717	13.3458
cheB_b1883_at	1.20968	7.69697	1.24231	5.06853	14.0037	13.0817	5.65118
cheY_b1882_at	16.3592	28.4781	6.16955	20.8291	11.8289	24.5105	7.38331
citA_b0619_at	15.6353	8.95786	7.50089	6.47019	13.7264	12.6271	8.14468
citB_b0620_at	21.2862	3.91535	25.2008	5.31539	4.50814	9.61301	18.5804
cpxR_b3912_at	36.6616	139.948	19.0768	36.2917	48.9012	85.6508	38.3901
creB_b4398_at	8.10987	11.7887	1.15036	18.1236	12.0051	12.0126	15.7174
crp_b3357_at	70.3172	165.526	178.997	3.139	98.9685	27.2713	72.0512
csgD_b1040_at	11.3697	101.342	79.5516	89.1807	19.3146	16.9824	14.7525
csiE_b2535_at	2.9023	20.1882	10.7519	18.6196	20.8769	8.01582	12.3038
cspA_b3556_at	22.5805	100.53	64.8583	69.856	46.4556	17.9936	277.954
cspB_b1557_at	3.49333	11.4053	6.30582	5.40833	3.52467	3.8175	4.48209
cspC_b1823_at	72.5943	191.037	316.894	308.112	270.511	118.541	259.72
cspD_b0880_at	22.304	113.056	306.61	70.8828	55.2931	143.668	83.4521
cspE_b0623_at	281.803	438.775	96.6158	555.162	219.332	240.773	269.074
cspF_b1558_at	2.85132	4.82804	4.28291	4.9034	3.98037	4.72899	3.78275
cspG_b0990_at	4.80867	5.65892	19.7181	11.6629	8.33447	14.5885	16.9274
cspH_b0989_at	8.31044	4.49778	1.70098	7.62518	1.2897	4.31316	5.39166
cspI_b1552_at	0.750555	7.06847	13.5011	10.3533	10.6702	3.57957	8.44448
cynR_b0338_at	3.8397	8.63153	4.30929	15.6353	4.42267	2.52389	8.85795
cysB_b1275_at	2.0502	22.7487	5.31633	10.8445	6.99595	43.4495	32.3547
cytR_b3934_at	48.1448	28.5459	3.88501	38.3715	4.92375	9.20453	39.4057
deoR_b0840_at	11.1554	24.8508	19.9003	17.4947	25.7003	18.9247	24.1973
dsdC_b2364_at	3.38674	4.1501	4.85627	6.00694	10.8247	9.15442	5.64764
ebgR_b3075_at	9.1309	17.6639	0.173205	7.67268	35.4111	10.1533	13.1869
emrR_b2684_at	20.2747	47.4535	53.3998	49.6299	25.8014	62.6855	51.1224
envR_b3264_at	0.152753	0.152753	0.057735	0	0.152753	0.251661	0.1
envY_b0566_at	3.16596	3.90384	2.31157	2.76225	2.52389	5.86884	2.19545
evgA_b2369_at	51.8234	23.0219	67.2533	37.5969	2.83608	37.183	128.563
evgS_b2370_at	10.1737	5.70029	1.1	8.0314	4.90034	1.35277	3.98539
exuR_b3094_at	26.3781	29.5111	13.359	21.4524	14.0289	31.3756	25.4747
fadR_b1187_at	28.649	16.2802	10.3404	4.98029	19.7188	8.29237	24.1245
farR_b0730_at	18.4733	9.40284	6.71739	4.08085	6.7278	7.04935	12.265
feaR_b1384_at	0.757188	6.14356	22.7238	3.1607	1.90526	1.10151	2.94208
fecI_b4293_at	15.7801	114.135	7.14586	582.539	8.33727	17.4818	17.8715
fhlA_b2731_at	11.8158	28.2419	24.365	18.4044	26.9121	15.8481	10.2008
fimZ_b0535_at	0.46188	0.4	0.264575	0.251661	0.251661	0.11547	0.640312
fis_b3261_at	38.4243	244.656	79.655	177.008	34.7379	78.3899	180.08
flhC_b1891_at	18.7566	3.64966	8.23104	4.46766	13.4815	12.2075	29.3061
fliA_b1922_at	14.3779	3.97366	13.631	7.26705	4.53909	7.58705	8.42417
FPLMCG_Protein-A_w_at	0.472582	0.4	5.57883	0.351188	0.34641	0.971253	1.06301
FPLMCG_Protein-B_w_at	4.531	2.99555	1.65025	2.70617	2.76104	3.72872	3.20767
FPLMCG_Protein-C_c_at	1.32288	4.00666	7.63763	2.15484	4.05956	6.95869	9.19506
FPLMCG_Protein-D_w_at	7.2519	1.94251	11.5572	6.16955	12.7673	9.06109	7.21688
FPLMCG_Protein-E_w_at	0.80829	0.264575	0.550757	0.680686	0.472582	0.585947	0.33665
FPLMCG_Protein-G_w_at	0.750555	1.81934	0.550757	2.15484	1.06927	0.602771	1.09659
FPLMCG_Protein-H_w_at	1.50444	1.5695	0.416333	0.493288	0.360555	1.22202	0.797392
fruR_b0080_at	10.982	37.1733	5.91805	10.1007	16.5657	4.55448	46.3164
fucR_b2805_at	7.51421	17.2468	34.951	23.8739	2.82194	14.0251	28.4389
fur_b0683_at	28.9524	92.805	77.2381	70.8146	29.8882	37.9382	81.5924
galR_b2837_at	21.1051	9.28242	10.9409	13.6176	12.8421	32.4216	21.5937
galS_b2151_at	13.7706	12.9116	8.48076	7.0316	6.49025	7.99521	9.98144
gatR_2_b2090_f_at	14.897	23.4148	176.588	164.182	107.459	97.3501	127.294
gcvA_b2808_at	8.51254	16.0215	19.6431	9.82056	23.2871	26.0939	18.7552
glcC_b2980_at	11.8492	3.55949	62.8688	8.91459	7.01593	7.66094	5.14288
glnG_b3868_at	53.4719	24.2176	77.4969	26.765	123.566	16.8114	84.0939
glnL_b3869_at	59.4045	79.7128	166.216	87.4683	154.559	37.592	87.0431
glpR_b3423_at	45.6146	33.8091	3.53034	16.0513	14.8111	23.4248	7.88036
gntR_b3438_at	37.6758	7.00095	15.8248	25.7049	26.1077	28.4472	28.8758
greA_b3181_at	11.4407	6.2426	60.253	18.1429	28.075	36.9219	56.3687
greB_b3406_at	12.4933	21.154	14.9674	41.0489	27.2386	20.0502	21.7976
hcaR_b2537_at	13.8849	29.7241	20.2515	8.33926	7.81366	0.52915	14.2306
hepA_b0059_at	21.7007	47.1579	37.6172	70.6079	18.5581	8.91142	38.2696
hfq_b4172_at	93.5471	131.142	153.309	140.443	102.193	65.9633	72.7242
himA_b1712_at	72.672	89.6895	66.317	48.83	11.5169	28.714	125.961
himD_b0912_at	131.6	237.636	125.676	212.131	131.724	72.9154	249.001
hnr_b1235_at	1.90088	5.82752	5.95343	50.1861	10.7519	8.31084	33.0354
hns_b1237_at	275.385	108.596	154.147	213.189	57.537	118.394	207.591
hydG_b4004_at	8.55414	9.81037	11.4896	4.67761	16.6689	10.7742	18.5755
hyfR_b2491_at	2.0664	5.91946	4.17652	10.7677	5.51755	7.57452	10.0878
iciA_b2916_at	22.5722	3.64966	6.82959	12.4001	16.6689	13.4195	26.7753
iclR_b4018_at	27.7217	27.7143	16.5581	17.3679	20.151	16.3004	34.5285
idnR_b4264_at	17.388	11.491	18.6444	8.78408	17.6069	15.9554	27.947
ilvY_b3773_at	24.9604	6.36632	13.7579	8.15925	2.87924	4.90951	11.6917
kdpE_b0694_at	24.8013	14.8359	9.35539	10.1658	12.3759	27.7506	24.4851
lacI_b0345_at	5.76628	5.31633	6.03352	11.6212	7.81366	7.89367	23.4433
LAMCG_ea31_c_at	0.416333	1.15326	1.70098	1.28582	0.888819	2.05264	1.9721
LAMCG_ea59_c_at	1.15902	0.2	1.61658	0.46188	0.173205	0.503322	2.3824
LAMCG_Fii_w_at	5.78302	6.25646	1.55242	2.88444	1.35277	1.62891	1.69902
LAMCG_J_w_at	5.28488	4.65761	3.995	2.43311	3.55528	3.20364	6.35997
LAMCG_mRNA-pl_c_at	11.921	8.46188	13.6963	9.61301	8.01644	17.5221	5.16043
LAMCG_mRNA-pr_w_at	2.25167	1.76163	3.31713	0.655744	1.10151	1.253	2.92347
LAMCG_Q_w_at	1.86815	2.30723	0.3	1.17898	2.19621	0.87178	4.83761
LAMCG_R_w_at	0.057735	0.64291	0.152753	0.11547	0.321455	0.503322	0.450925
leuO_b0076_at	3.57911	9.98516	6.56531	12.7641	7.8526	0.757188	21.5618
lldR_b3604_at	0.602771	13.6181	42.9592	9.48736	0.264575	2.12211	2.18632
lrhA_b2289_at	72.4221	55.0133	30.2253	38.2959	86.0879	58.5432	191.939
lrp_b0889_at	108.119	76.4408	149.672	236.951	66.1865	51.9698	110.65
lysR_b2839_at	6.914	3.82797	8.11932	2.45561	6.16144	5.9079	4.18728
malI_b1620_at	8.48842	14.65	10.5652	15.8784	9.05115	10.378	4.25127
malT_b3418_at	23.0753	3.2078	79.1123	55.0897	9.25005	62.2585	61.1849
malX_b1621_at	18.3805	14.3168	2.6839	10.5044	9.74286	17.9084	18.119
malY_b1622_at	13.2387	10.3436	5.02129	1.76163	12.1698	6.35793	11.1781
marA_b1531_at	13.7238	4.94874	4.28525	39.3462	16.2123	6.87386	19.224
marR_b1530_at	9.56155	33.1573	4.29302	3.89744	33.0185	1.21244	19.6859
melR_b4118_at	1.7088	0.8544	6.70398	3.15331	3.88115	1.0504	8.78749
metJ_b3938_at	45.9652	69.8433	56.6385	9.02663	29.1717	59.2113	141.165
metR_b3828_at	6.81347	41.6048	39.2176	35.5404	32.3198	54.4487	29.4023
mfd_b1114_at	25.5316	64.5825	27.4896	25.197	18.8889	55.112	58.5694
modE_b0761_at	6.38148	18.1364	11.0528	7.42316	19.5618	11.7598	16.0348
nac_b1988_at	29.4797	37.7342	208.475	56.38	79.2671	8.79905	73.6983
nagC_b0676_at	23.6899	15.987	28.7918	38.6355	22.9531	10.9769	10.2518
narL_b1221_at	54.4684	52.4707	53.6435	21.537	29.8134	3.65285	53.7865
narP_b2193_at	27.5969	36.3743	35.65	51.8648	7.60614	17.7371	51.3675
nhaR_b0020_at	13.9672	10.0271	10.1962	34.8684	13.8284	12.3492	64.2223
nusB_b0416_at	204.849	58.8245	193.502	80.1624	193.726	68.7236	45.7501
nusG_b3982_at	41.4563	82.7768	9.12652	60.1416	142.934	108.282	44.1296
ompR_b3405_at	10.5311	46.858	22.9001	30.3091	7.63566	27.4394	37.184
pdhR_b0113_at	41.0159	14.1606	16.5361	4.01497	13.3132	20.5823	6.81224
perR_b0254_at	21.0039	1.69214	6.42106	1.38684	7.04486	13.7328	12.3446
phnF_b4102_at	0.208167	2.76104	0.458258	2.70617	1.75784	1.33167	1.63987
phoB_b0399_at	3.81051	16.2816	8.24399	11.3846	5.88586	12.7226	24.7834
phoP_b1130_at	45.016	10.9473	94.9472	59.4646	39.2268	33.4081	44.158
phoR_b0400_at	1.92873	2.38956	1.0583	3.04467	6.69428	12.7222	3.93224
prpR_b0330_at	0.360555	10.9436	26.0619	1.52753	1.13725	0.888819	1.5327
pspF_b1303_at	12.45	18.7556	12.1022	13.6617	15.9378	6.37207	11.8131
pssR_b3763_at	21.4923	14.5162	11.6174	27.4194	27.1264	28.6	36.8864
purR_b1658_at	1.50444	28.0608	20.6239	14.1206	28.3429	14.3005	32.578
rbsR_b3753_at	2.02978	11.8627	16.6656	2.08407	8.46404	6.72632	18.1379
rcsA_b1951_at	2.3516	12.148	2.53246	9.54795	2.05264	12.4428	6.04042
rcsB_b2217_at	17.0986	47.4586	46.5727	15.0918	15.1279	36.9481	67.6302
rcsC_b2218_at	22.3605	3.87986	27.2208	5.1643	9.65971	9.8	9.76537
rfaH_b3842_at	9.55667	9.73721	9.82446	16.3698	12.3715	3.40196	7.14749
rhaR_b3906_at	3.64966	0.7	3.751	4.42267	6.40651	4.80867	5.82487
rhaS_b3905_at	6.73003	10.6579	6.23779	7.48955	14.1302	2.36432	5.21824
rnk_b0610_at	28.6266	8.54069	20.5203	19.4703	16.8423	47.1496	27.8788
rob_b4396_at	23.8346	44.0309	9.1	141.077	17.257	49.4193	30.6941
rpiR_b4089_at	34.8138	4.60326	18.1423	10.6547	8.31284	26.3838	34.6818
rpoD_b3067_at	80.1587	28.4247	32.9759	43.6878	75.4475	124.007	63.0648
rpoE_b2573_at	61.1913	41.9962	214.012	183.329	96.5555	40.8892	173.31
rpoH_b3461_at	15.6904	28.0054	11.9001	20.2786	5.00833	10.3616	22.1566
rpoN_b3202_at	116.955	91.7307	81.6376	215.281	70.0047	56.035	150.402
rpoS_b2741_at	124.305	93.7018	266.522	57.8859	176.015	26.8519	144.378
rstA_b1608_at	26.0283	132.55	26.4632	11.1447	41.7427	19.8698	104.141
rtcR_b3422_at	7.08684	2.42143	5.07642	3.55106	20.8188	7.97747	19.566
sdiA_b1916_at	10.1928	9.96009	10.4625	9.67178	20.6665	2.55147	22.7855
sgcR_b4300_at	3.31512	2.00083	5.35195	2.50067	4.99433	3.69098	7.13583
slyA_b1642_at	84.3387	32.2056	44.5583	66.9187	78.378	42.6122	137.899
soxR_b4063_at	22.6893	7.52219	3.5473	16.2531	25.4286	6.58964	4.67939
srlR_b2707_at	20.8303	29.5365	28.694	11.3072	8.66429	13.9919	28.4459
stpA_b2669_at	188.576	23.8504	33.9877	30.0367	211.567	57.8428	187.109
sun_b3289_at	32.3002	22.1881	28.5223	26.7501	6.15792	32.2244	42.0791
tdcA_b3118_at	1.93477	1.77858	3.78197	1.70978	0.585947	2.09523	5.91749
torR_b0995_at	2.25019	8.63269	3.15013	15.2533	9.75927	4.83356	3.17595
torS_b0993_at	13.3839	13.2714	12.4227	9.80867	3.01386	16.5446	13.9644
treR_b4241_at	21.4796	5.07642	4.62313	11.7738	10.7893	8.25187	7.3521
trpR_b4393_at	9.48174	33.0019	11.4745	8.5096	21.2643	33.8745	33.3439
ttk_b3641_at	32.3639	32.1391	31.5121	46.2935	22.8202	42.6352	79.2274
tyrR_b1323_at	14.5583	27.3847	17.4769	25.7879	14.5514	5.40123	27.7723
uhpA_b3669_at	24.35	31.2836	53.9083	33.2916	21.1098	16.7572	14.5857
uidR_b1618_at	23.8379	13.0009	10.9995	7.15006	7.68635	15.595	24.7185
uvrY_b1914_at	49.5712	22.5283	48.3368	47.8236	43.5346	43.0651	52.9433
uxuR_b4324_at	10.4333	22.4546	1.70587	6.59394	13.5471	6.59571	13.3999
xapR_b2405_at	5.57165	11.3618	2.38607	4.40719	13.0757	9.76883	11.886
xylR_b3569_at	3.30051	8.10823	5.003	9.09194	3.89744	12.8137	4.06858
yacG_b0101_at	32.0347	24.2715	14.6289	17.3433	24.9838	13.9141	19.0807
yafC_b0208_at	1.15902	1.46401	13.3979	6.81273	6.53376	9.91413	12.8906
yagI_b0272_at	21.5362	20.153	83.6159	21.5857	32.2665	36.3291	31.7017
yahA_b0315_at	23.437	35.6711	6.38462	34.3681	13.1215	26.405	27.5989
yahB_b0316_at	6.87241	7.52219	25.4193	1.58745	4.3	4.31548	7.63735
ybaK_b0481_at	16.57	25.4564	19.9331	23.1025	8.98907	9.79405	16.7227
ybaO_b0447_at	16.398	3.89744	15.0288	1.91572	17.7789	14.327	28.2202
ybbI_b0487_at	19.719	51.1273	146.504	206.613	60.9926	30.9768	174.661
ybbS_b0504_at	14.3514	5.65007	4.55009	5.94755	5.21153	12.8103	10.5797
ybbU_b0506_at	21.2984	70.9873	105.825	45.3186	94.3149	22.9502	53.1166
ybcM_b0546_at	13.8587	14.2465	3.89358	4.47102	8.95786	13.8098	26.2524
ybdO_b0603_at	1.15326	3.23934	0.264575	2.37557	0.87178	0.251661	1.42478
ybeF_b0629_at	5.25484	3.29596	3.96611	2.24796	7.37496	2.48797	7.36342
ybfE_b0685_at	16.4406	31.1423	34.183	6.94766	25.25	7.23901	11.5494
ybiH_b0796_at	1.08167	6.63049	26.2572	29.5948	11.2394	11.3377	25.5229
ycaN_b0900_at	6.0918	9.76542	14.8463	14.5626	5.48847	8.90842	7.55645
ycdC_b1013_at	6.08714	10.7014	13.2504	1.51767	1.9975	9.9626	5.24373
ycfQ_b1111_at	23.707	23.354	20.2954	5.61516	5.69561	27.5643	28.7251
ycgE_b1162_at	10.3239	4.91664	46.3558	20.2215	40.6854	17.9171	53.4245
yciR_b1285_at	1.81751	5.11175	14.4189	6.01193	6.2554	5.94082	16.3891
ycjW_b1320_at	22.6994	5.9702	10.9409	6.31744	4.36616	5.85263	13.5869
ycjZ_b1328_at	6.46297	9.45798	8.40972	5.78389	10.3184	5.52178	11.1069
ydaK_b1339_at	0.52915	5.26245	4.10528	2.91947	1.76163	3.18172	8.08141
ydfH_b1540_at	19.1772	16.2715	5.94671	11.8078	28.8576	27.5667	19.5268
ydhB_b1659_at	13.7791	8.89513	19.2474	12.9083	22.4669	9.61301	6.04456
yeaM_b1790_at	17.9552	13.8699	13.0128	2.85365	7.23809	5.48847	10.1753
yeaT_b1799_at	3.2532	20.0562	33.9307	11.0077	13.782	7.47418	25.4826
yebK_b1853_at	20.1827	19.6505	53.5098	37.0472	39.361	42.4369	18.5888
yedW_b1969_at	94.3802	16.759	14.2664	3.10966	84.6336	62.2269	174.197
yeeY_b2015_at	6.64254	6.84398	5.95567	13.8806	1.73494	8.87149	3.01993
yegE_b2067_at	8.71455	13.5503	14.3977	13.0021	5.10686	8.05729	6.94598
yegW_b2101_at	2.96142	9.5191	6.09289	13.8385	6.35164	11.9684	3.07828
yehT_b2125_at	7.20625	13.0193	20.7246	14.257	4.80312	16.0689	13.1946
yehV_b2127_at	2.4	26.4857	43.0572	55.2592	18.7289	7.65593	43.2704
yeiE_b2157_at	9.99016	6.9888	14.2991	11.4023	11.9968	4.62853	11.0807
yfeG_b2437_at	10.1323	4.59601	12.6358	1.68622	6.6463	10.5958	5.13452
yfeR_b2409_at	9.05226	5.79741	14.2156	8.81211	16.4721	9.09084	9.22424
yfeT_b2427_at	5.24309	12.5527	3.25115	12.8421	14.9589	28.386	12.7902
yfhA_b2554_at	10.0419	28.8791	21.3027	81.4748	11.8644	19.25	28.3473
yfhH_b2561_at	9.27146	21.0742	19.1798	20.9624	22.6581	10.5044	36.9493
yfiE_b2577_at	0.802081	6.13297	11.7798	3.86911	4.26185	8.70019	11.9613
yfjR_b2634_at	1.06927	3.81881	2.02073	1.17898	0.173205	1.823	0.4272
ygaA_b2709_at	9.45639	32.1183	6.5041	13.5574	5.45619	16.4001	14.8368
ygaE_b2664_at	44.7294	47.6962	7.27484	26.8501	21.7959	7.05148	40.0888
ygeH_b2852_at	0.173205	0.057735	0.057735	0.057735	0.057735	0.1	0.1
ygeK_b2855_at	0.305505	1.10604	0.608276	0.057735	0.550757	2.28108	0.734847
ygeV_b2869_at	9.37248	6.90097	25.5915	11.2718	8.03513	23.8731	31.1982
ygfI_b2921_at	7.66312	4.16813	11.1698	7.82581	10.551	17.5506	11.0212
ygiP_b3060_at	21.5112	9.76439	3.60879	1.80093	5.13258	12.1364	12.147
ygiX_b3025_at	6.88791	22.1007	10.8316	5.30503	9.74389	16.2392	19.8472
yhaJ_b3105_at	23.0201	20.1239	8.69713	5.34509	6.05337	32.6185	34.1318
yhcK_b3226_at	39.6546	31.0434	19.843	5.44181	36.9256	9.67178	26.0045
yhcS_b3243_at	4.96017	8.63095	5.86174	10.7802	6.40937	13.4329	6.4707
yhdM_b3292_at	13.2217	14.8162	29.7395	7.57452	19.143	32.5476	35.9278
yhfR_b3375_at	2.26495	11.4544	15.6219	9.36073	6.42106	13.9646	6.12937
yhfY_b3382_at	5.28299	3.75278	2.12211	1.10604	1.70587	9.76183	2.7097
yhhG_b3481_at	9.73499	4.95681	12.5694	26.5377	9.11098	32.2244	23.3051
yhiE_b3512_at	10.2679	188.778	969.147	486.478	150.556	79.5494	796.361
yhiF_b3507_at	8.83572	19.5018	84.7326	42.4083	29.2923	3.76475	108.99
yhiW_b3515_at	10.5406	75.2942	153.709	165.972	71.9393	25.5533	279.815
yhiX_b3516_at	28.0469	132.83	500.752	252.98	110.521	100.445	613.826
yhjB_b3520_at	12.5045	6.06712	3.75278	5.50848	7.12671	7.91981	11.69
yhjC_b3521_at	1.15902	6.50333	11.0368	10.1489	12.7202	16.7429	10.9856
yiaJ_b3574_at	12.674	19.4567	25.6627	10.3467	28.4816	30.6283	23.3805
yiaU_b3585_at	5.50121	6.74191	10.0421	8.03638	10.061	14.0215	7.08802
yidL_b3680_at	2.05183	5.45924	1.32288	4.01497	3.72335	2.55016	3.26739
yidP_b3684_at	4.29224	5.38919	7.5798	3.15331	4.43772	7.5295	9.3586
yidW_b3695_at	15.2317	4.55741	13.0967	14.3635	30.8443	12.5962	4.18171
yidZ_b3711_at	5.97578	11.3953	6.61211	9.82395	2.76225	5.63471	15.1716
yieP_b3755_at	6.95869	14.3183	22.9164	24.8409	42.9025	27.9002	44.3546
yifA_b3762_at	12.9624	7.1861	5.26909	3.76076	5.54737	10.0955	9.66657
yihL_b3872_at	2.41109	9.73259	8.82742	2.71539	3.07896	2.53246	6.17164
yihW_b3884_at	7.15821	4.28991	13.4589	12.5874	1.47422	8.58545	19.7981
yiiE_b3889_at	10.1962	1.07858	1.58745	5.41695	5.85007	3.87427	3.66913
yijC_b3963_at	67.6465	28.2326	48.923	49.8247	54.3683	82.6842	23.8964
yijO_b3954_at	6.29312	1.78979	8.16844	12.843	5.00233	6.4221	6.96581
yjbK_b4046_at	16.9788	19.6526	20.9616	15.5017	14.9018	17.043	13.9624
yjdC_b4135_at	41.5195	101.084	74.4037	50.5052	100.175	31.7321	123.933
yjdG_b4124_at	18.7687	2.11266	15.6174	16.8396	16.015	3.7018	14.4306
yjdH_b4125_at	16.0653	6.89662	6.46555	16.367	4.82735	1.12398	18.6673
yjeB_b4178_at	36.404	29.7009	11.2545	12.7594	42.4425	20.2322	23.6251
yjfQ_b4191_at	8.61239	9.33881	15.9377	9.30448	7.44737	2.0232	6.61079
yjgJ_b4251_at	7.0088	6.29153	12.278	3.53695	13.5486	8.05792	12.4361
yjhI_b4299_at	3.9879	2.05264	5.40648	7.38986	1.65025	4.769	5.15841
yjiE_b4327_at	11.2073	14.6766	7.2111	7.56241	11.0055	9.62705	32.9317
yjiR_b4340_at	4.84286	16.0176	6.41327	7.0316	5.19647	5.28141	14.8293
yjjM_b4357_at	2.19393	2.10079	6.87338	5.78734	4.28291	5.27763	6.78595
yjjQ_b4365_at	2.55343	0.43589	2.5697	2.35443	2.63122	4.31393	2.18251
ykgD_b0305_at	8.40972	4.82942	5.32009	4.30387	4.40038	15.3089	7.13559
ykgK_b0294_at	5.62939	5.95343	5.72742	0.866025	4.60579	4.96521	9.31857
ylcA_b0571_at	195.682	65.3518	13.1474	42.6275	99.1603	114.867	69.571
yneJ_b1526_at	5.41233	10.2898	11.3119	1.92873	9.43981	1.08167	3.68544
ynfL_b1595_at	12.5096	19.2386	8.0077	11.1038	1.02144	10.5257	12.1124
yqeH_b2846_at	3.01717	4.1509	1.21655	2.17332	1.05987	3.21403	1.21106
yqeI_b2847_at	3.69098	1.3	0.1	2.76225	4.57384	1.12398	7.54431
yqhC_b3010_at	12.8997	24.1634	14.0372	23.6931	7.16194	9.68624	21.2618
ytfA_b4205_at	1.81475	0.57735	2.94618	2.65141	2.47588	2.80238	3.09516

## Sheet: EES
Effective Empirical Subnetwork (EES)
	appY	arcA	fnr	oxyR	soxS
appY_b0564_at	1	-0.61933	-0.65868	0.72295	-0.070534
arcA_b4401_at	-0.21055	1	0.14847	-0.26131	-0.20188
fnr_b1334_at	0.25109	-0.29505	1	0.23812	0.13042
oxyR_b3961_at	-0.23571	0.16323	-0.0055239	1	0.20479
soxS_b4062_at	-0.01067	0.062963	-0.25842	-0.081143	1
acrR_b0464_at	0.15923	-0.28425	0.079387	0.19126	-0.10724
ada_b2213_at	0.043315	-0.061411	-0.022037	0.19626	0.10815
adiY_b4116_at	0.47133	0.61189	0.20773	0.74506	0.64305
aer_b3072_at	-0.00924	-0.066852	-0.0054481	0.13769	0.074891
agaR_b3131_at	-0.036004	0.2027	0.20491	-0.080083	-0.031017
araC_b0064_at	0.20682	-0.48334	-0.20668	0.37063	0.081475
arcB_b3210_at	0.080479	0.11029	-0.11031	-0.020053	0.17391
argR_b3237_at	-0.008961	-0.33582	0.012102	-0.0061331	0.11816
arsR_b3501_at	0.19008	-0.33006	0.17504	0.1022	-0.1015
ascG_b2714_at	-0.06665	0.14574	0.35089	-0.056738	-0.0065275
asnC_b3743_at	0.16428	0.044143	0.0011243	0.1142	0.19185
atoC_b2220_at	-0.018477	0.058193	0.17157	0.064193	0.0065748
atoS_b2219_at	0.027321	0.030692	-0.025572	0.14933	0.037708
b0817_at	0.12655	-0.10851	-0.13398	0.22506	0.10134
b0846_at	0.094919	-0.30148	-0.27323	0.183	-0.078557
b1201_at	-0.01728	0.070308	0.08483	0.067486	0.031142
b1284_at	0.054126	0.20181	0.061379	0.16448	0.1017
b1341_at	0.43347	-0.31309	-0.71678	0.39796	0.51993
b1422_at	9.1125	-43.151	-7.4768	11.431	8.8371
b1439_at	-0.044393	0.037972	0.020179	0.027679	-0.044576
b1450_at	0.23973	-1.6939	-4.6981	0.91771	0.94088
b1499_at	-0.15026	0.24533	0.49697	0.018665	0.61799
b1559_at	0.36057	0.25327	0.18186	0.65388	0.73704
b1649_at	0.08867	-0.066993	-0.1268	0.3163	0.10105
b1696_at	0.12062	0.18197	0.22851	0.17188	0.39312
b1770_at	0.16977	-0.10089	0.06237	0.23443	0.0047178
b1827_at	-0.016837	0.12079	-0.075035	0.083223	0.12231
b2248_at	-0.0241	0.25336	0.23799	0.076015	-0.081136
b2381_at	0.13264	-0.067581	-0.067253	0.14501	0.0061535
b2382_at	0.14369	-0.10272	-0.068412	0.23338	-0.094055
b2531_at	-0.159	0.1471	-0.35148	-0.15472	-0.17027
b2667_at	0.084332	0.14312	0.095098	0.1553	-0.0024621
b3694_at	0.12399	0.09887	0.008656	0.12579	-0.079935
b4250_at	-0.12809	0.17822	0.37343	-0.3121	-0.15129
baeR_b2079_at	-0.093064	0.174	-0.06625	-0.17934	-0.091245
barA_b2786_at	-0.073182	0.22282	0.28431	-0.071516	-0.036109
basR_b4113_at	0.1629	-0.19177	-0.15427	0.2243	-0.011631
betI_b0313_at	0.33836	-1.5836	-1.0718	0.61511	0.33316
bglG_b3723_at	0.13246	-0.13243	0.45731	-0.06196	0.54002
birA_b3973_at	-0.094404	0.29793	0.085709	-0.15468	-0.12312
cadC_b4133_at	0.618	0.4101	0.19128	0.48273	0.54169
cbl_b1987_at	-0.31551	-0.20889	-0.052125	-0.43354	0.030863
celD_b1735_at	-0.096063	-0.022008	-0.070228	0.11244	0.18611
cheB_b1883_at	0.085435	0.030026	-0.083639	-0.014848	0.11732
cheY_b1882_at	0.24176	-0.33736	-0.17651	0.25953	0.001799
citA_b0619_at	0.030297	0.25299	0.031075	0.065467	0.0038504
citB_b0620_at	0.19252	0.11857	-0.0062504	0.36056	0.13197
cpxR_b3912_at	-0.057186	-0.0072123	0.12332	-0.092212	-0.0026812
creB_b4398_at	-0.080707	0.15735	0.41851	-0.14122	-0.18125
crp_b3357_at	-0.16523	0.18331	0.18638	-0.2101	-0.073026
csgD_b1040_at	0.035318	-0.18872	-1.4658	0.26235	0.18424
csiE_b2535_at	0.30757	-0.23528	-0.7937	0.51325	0.28538
cspA_b3556_at	-0.018932	0.34149	0.1803	0.35156	-0.26907
cspB_b1557_at	-0.021044	0.021811	-0.16348	0.20884	0.32083
cspC_b1823_at	-0.14037	0.12625	-0.14258	-0.16107	-0.041206
cspD_b0880_at	0.10297	-0.30136	-0.24339	0.14969	0.10333
cspE_b0623_at	-0.006521	0.27125	0.15551	-0.048757	0.095192
cspF_b1558_at	-0.27685	0.70585	-0.090097	-0.15323	0.042915
cspG_b0990_at	0.091738	-0.24793	-0.10206	0.26514	0.0015714
cspH_b0989_at	-0.084437	-0.12349	-0.055188	0.043099	0.077461
cspI_b1552_at	0.10833	-0.38139	-0.47078	0.29997	-0.39725
cynR_b0338_at	0.071137	0.065805	-0.024851	0.24147	-0.040783
cysB_b1275_at	-0.14547	-0.053329	0.050673	-0.23323	-0.22689
cytR_b3934_at	-0.14101	0.024194	0.24863	-0.10808	-0.19339
deoR_b0840_at	0.020714	0.28357	0.25318	-0.046812	0.084435
dsdC_b2364_at	-0.065091	0.20059	0.052717	-0.020598	0.020174
ebgR_b3075_at	-0.0081479	-0.070591	0.11755	0.023506	0.050136
emrR_b2684_at	-0.099771	0.25011	0.38558	-0.18621	-0.13316
envR_b3264_at	0.33349	-0.2211	0.17607	0.082929	-0.19723
envY_b0566_at	0.26512	-0.13164	-0.14264	0.48139	0.13861
evgA_b2369_at	-0.032789	0.47281	-0.0039639	-0.014064	0.056761
evgS_b2370_at	-0.14052	0.34259	-0.056832	-0.22066	0.0064888
exuR_b3094_at	0.028574	0.033216	0.081269	0.068712	-0.013826
fadR_b1187_at	-0.21359	0.28095	0.31131	-0.14966	-0.0051342
farR_b0730_at	-0.04866	0.16681	0.15547	-0.069129	0.012236
feaR_b1384_at	0.28547	-2.7668	-0.43204	0.62857	0.95418
fecI_b4293_at	-0.73609	0.26471	-3.9449	-0.40336	-0.28634
fhlA_b2731_at	0.18103	0.0081936	-0.072621	0.31102	0.090486
fimZ_b0535_at	-0.15549	0.2328	0.4645	0.31735	0.30447
fis_b3261_at	-0.13083	0.097434	0.60763	-0.24402	-0.13771
flhC_b1891_at	-0.034819	0.37292	0.54322	0.085992	-0.23106
fliA_b1922_at	-0.073857	0.31113	0.20033	0.39072	-0.11635
FPLMCG_Protein-A_w_at	-0.23219	0.25161	0.27189	0.18176	0.12131
FPLMCG_Protein-B_w_at	-0.013838	0.028823	0.30884	0.40851	0.11923
FPLMCG_Protein-C_c_at	0.17452	-0.26931	0.17868	0.32238	0.0061997
FPLMCG_Protein-D_w_at	-0.067167	0.36554	0.40646	0.27245	0.17645
FPLMCG_Protein-E_w_at	-0.5889	-0.22926	-0.30864	-0.70666	-0.56577
FPLMCG_Protein-G_w_at	-0.050511	-0.1017	0.097856	0.18202	0.20979
FPLMCG_Protein-H_w_at	0.22706	-0.093025	0.13974	0.31308	0.20158
fruR_b0080_at	0.020641	0.086837	0.024216	0.2427	0.019424
fucR_b2805_at	-0.044647	-0.060704	0.22859	-0.02513	0.14359
fur_b0683_at	0.05243	-0.18431	-0.12268	0.020286	0.17363
galR_b2837_at	0.14433	-0.044813	0.12115	0.03818	0.050184
galS_b2151_at	0.24993	-0.51626	0.14028	0.40858	0.25187
gatR_2_b2090_f_at	-0.15414	0.03116	0.4154	-0.051392	-0.091626
gcvA_b2808_at	0.023325	0.12842	0.21808	0.14295	0.14451
glcC_b2980_at	2.794	-13.886	-2.4766	3.5286	2.7443
glnG_b3868_at	0.065334	-0.5771	-0.19558	-0.58842	0.28468
glnL_b3869_at	0.23062	-0.90024	-0.56224	-0.050467	0.17624
glpR_b3423_at	-0.015716	0.012674	-0.020285	0.018303	-0.10517
gntR_b3438_at	0.19781	-0.19855	-0.10437	0.21721	0.028039
greA_b3181_at	-0.049724	-0.013967	0.23537	-0.065792	-0.094747
greB_b3406_at	0.10665	-0.0080208	0.14618	0.17315	0.077186
hcaR_b2537_at	0.43498	-2.1102	-0.30093	0.65534	0.44963
hepA_b0059_at	-0.053575	0.04295	-0.46855	-0.00029375	0.010299
hfq_b4172_at	-0.10174	0.1806	0.069288	-0.14151	-0.043907
himA_b1712_at	-0.028355	0.051048	-0.039081	-0.057624	0.021997
himD_b0912_at	0.10971	-0.037673	-0.18673	0.23171	0.16248
hnr_b1235_at	0.33514	-0.26892	-0.55289	0.48369	0.32553
hns_b1237_at	-0.071253	0.21951	0.11576	-0.027481	0.14474
hydG_b4004_at	0.09789	-0.13799	0.081717	0.074655	-0.14458
hyfR_b2491_at	0.23108	-0.24878	-0.15311	0.31722	-0.085233
iciA_b2916_at	0.016327	-0.0097795	0.069764	-0.072655	-0.12773
iclR_b4018_at	0.083698	0.1765	0.24077	0.071154	0.0072462
idnR_b4264_at	0.0017224	0.21398	0.21203	0.25041	0.13565
ilvY_b3773_at	-0.12906	0.25099	0.055956	-0.17777	-0.14871
kdpE_b0694_at	-0.031152	0.10412	-0.15443	0.088014	0.078611
lacI_b0345_at	0.1254	0.012685	-0.084371	0.15071	0.032388
LAMCG_ea31_c_at	0.26741	-0.2604	-0.2084	0.4711	0.020566
LAMCG_ea59_c_at	0.34144	0.55564	0.30205	1.0326	0.65823
LAMCG_Fii_w_at	-0.4728	-0.39039	0.032416	-0.13093	0.20511
LAMCG_J_w_at	-0.9985	0.92522	0.82254	-0.4968	0.27323
LAMCG_mRNA-pl_c_at	-0.056637	0.14156	0.23728	-0.12395	-0.077837
LAMCG_mRNA-pr_w_at	-0.52181	0.2959	1.073	0.060187	-0.64075
LAMCG_Q_w_at	0.54548	-0.77868	-0.26406	0.60994	0.38729
LAMCG_R_w_at	-0.10416	0.0084383	0.35935	0.10406	-0.36252
leuO_b0076_at	0.17077	0.12353	-0.18517	0.22045	0.20535
lldR_b3604_at	3.3683	-15.794	-3.2674	4.4563	3.0308
lrhA_b2289_at	-0.20286	0.37202	0.54587	-0.16417	-0.095606
lrp_b0889_at	-0.083009	0.0024973	0.082443	-0.20355	-0.14263
lysR_b2839_at	0.043719	-0.089166	0.19458	-0.043901	-0.11409
malI_b1620_at	0.18856	-0.25582	-0.076753	0.21272	0.12048
malT_b3418_at	-0.090513	-0.39929	0.2492	0.11319	-0.18341
malX_b1621_at	-0.085426	0.21543	0.30404	0.070655	-0.11668
malY_b1622_at	0.15233	0.083736	-0.024034	0.12706	0.043378
marA_b1531_at	-0.19714	0.12329	-0.49778	-0.21	-0.0011459
marR_b1530_at	-0.072309	-0.17778	-0.076312	-0.062313	-0.22187
melR_b4118_at	0.059972	-0.2084	-0.18796	0.19086	0.2041
metJ_b3938_at	-0.01787	0.11718	0.12931	-0.048835	0.22824
metR_b3828_at	0.11863	-0.29338	0.21636	0.17667	0.03936
mfd_b1114_at	0.068031	0.1149	-0.0024282	0.13411	0.15419
modE_b0761_at	-0.013822	0.15338	-0.0080346	0.090917	-0.085345
nac_b1988_at	0.40014	-0.93037	-1.7156	0.28519	0.45086
nagC_b0676_at	0.027858	0.035275	-0.015818	0.079099	0.062554
narL_b1221_at	0.023976	0.24281	0.10606	-0.064132	0.17509
narP_b2193_at	-0.052795	0.1005	0.28227	-0.092365	-0.16451
nhaR_b0020_at	0.2858	0.11752	-0.24288	0.14955	0.20629
nusB_b0416_at	-0.14091	0.23873	-0.065823	-0.14916	-0.16629
nusG_b3982_at	-0.12265	0.10238	0.22915	-0.24226	-0.088551
ompR_b3405_at	0.026329	-0.33643	0.096758	-0.0015388	0.0026129
pdhR_b0113_at	-0.11351	-1.1275	-1.4464	0.2721	-0.14731
perR_b0254_at	-0.0081657	0.3191	0.31227	0.090888	0.071696
phnF_b4102_at	0.53324	-0.38577	-0.34418	0.61121	-0.10271
phoB_b0399_at	0.14077	0.055289	-0.090871	0.25086	0.25494
phoP_b1130_at	0.012439	-0.12529	0.04923	0.083639	0.001649
phoR_b0400_at	0.17466	0.11188	0.10784	0.29848	0.36839
prpR_b0330_at	1.0124	-4.7496	-0.70808	1.4346	1.2348
pspF_b1303_at	0.036589	0.26625	0.26799	0.15037	0.072661
pssR_b3763_at	-0.092724	0.27367	0.23438	-0.17136	0.11935
purR_b1658_at	-0.0072569	-0.057644	0.18075	0.036949	-0.076634
rbsR_b3753_at	0.059177	-0.0057598	-0.010813	0.10231	-0.042687
rcsA_b1951_at	0.11378	-0.69971	-0.45869	0.19748	-0.16185
rcsB_b2217_at	-0.043246	0.012721	0.086807	-0.036921	-0.0058721
rcsC_b2218_at	0.052293	0.097182	0.068676	0.052098	0.064259
rfaH_b3842_at	-0.046586	0.043518	-0.078437	0.053959	0.064845
rhaR_b3906_at	-0.017395	0.59404	0.45337	-0.46527	-0.0691
rhaS_b3905_at	0.1237	0.20342	-0.1117	0.19399	-0.39613
rnk_b0610_at	-0.22716	-0.18978	0.10165	-0.11537	-0.13792
rob_b4396_at	0.086128	-0.084847	-0.16672	0.044598	-0.033678
rpiR_b4089_at	-0.138	0.16222	0.12944	-0.127	-0.13588
rpoD_b3067_at	0.011692	0.06797	0.067321	-0.05375	-0.026276
rpoE_b2573_at	0.048148	0.10052	-0.14501	0.073707	-0.0070048
rpoH_b3461_at	0.15182	-0.19499	-0.28001	0.17994	0.072196
rpoN_b3202_at	-0.048608	0.15347	-0.14822	-0.0055281	0.01086
rpoS_b2741_at	-0.13138	-0.37712	-1.0095	0.011047	-0.04526
rstA_b1608_at	0.10228	-0.26907	0.42139	0.33265	0.022063
rtcR_b3422_at	0.13806	0.11179	0.14527	0.29607	0.079497
sdiA_b1916_at	-0.12398	0.45991	0.2939	-0.19652	0.093631
sgcR_b4300_at	0.01676	0.034464	-0.075643	0.077266	-0.095142
slyA_b1642_at	0.036058	0.17042	-0.06399	0.093786	0.29379
soxR_b4063_at	0.058614	0.0050484	0.15749	-0.14367	0.19424
srlR_b2707_at	0.013144	0.067915	0.26678	-0.034653	0.012846
stpA_b2669_at	-0.27967	0.61656	0.6879	-0.33416	-0.18396
sun_b3289_at	0.083497	0.1994	-0.12765	0.032295	0.025888
tdcA_b3118_at	0.46153	-0.27492	0.037823	0.65894	0.41024
torR_b0995_at	-0.0037384	0.044403	0.21005	-0.020277	-0.079511
torS_b0993_at	-0.02717	0.21318	0.25362	-0.016923	0.047508
treR_b4241_at	-0.17368	0.12847	0.14668	-0.14411	-0.14553
trpR_b4393_at	0.010867	-0.2335	-0.077769	0.071386	-0.034545
ttk_b3641_at	-0.27437	0.33396	0.42886	-0.38171	-0.15177
tyrR_b1323_at	0.058559	0.20806	0.046589	0.047513	0.12018
uhpA_b3669_at	-0.085537	0.12155	0.12443	-0.097405	-0.13199
uidR_b1618_at	0.15397	0.053399	-0.10055	0.27374	0.13308
uvrY_b1914_at	-0.082771	0.18538	0.20662	-0.013457	0.034363
uxuR_b4324_at	-0.0051328	0.18558	0.093611	-0.033298	0.060518
xapR_b2405_at	0.046601	0.017868	-0.019003	0.087294	0.18176
xylR_b3569_at	-0.0059344	-0.032762	0.19671	0.057099	-0.045333
yacG_b0101_at	-0.050749	0.20751	0.068151	0.069251	0.064132
yafC_b0208_at	0.1669	0.1579	0.087426	0.25953	0.25096
yagI_b0272_at	-0.07982	0.04895	0.19089	-0.097241	0.1458
yahA_b0315_at	0.12425	0.20948	0.19058	0.14136	0.12203
yahB_b0316_at	0.088178	-0.14164	-0.32113	0.15089	0.063894
ybaK_b0481_at	-0.12846	0.44787	0.13575	-0.052188	0.056477
ybaO_b0447_at	0.077366	0.19768	0.092585	0.18261	0.21494
ybbI_b0487_at	0.14095	0.27976	-0.50948	0.23709	0.28555
ybbS_b0504_at	0.2443	-0.19717	-0.27641	0.44174	0.14155
ybbU_b0506_at	0.066992	0.053254	-0.35873	0.085408	0.13381
ybcM_b0546_at	0.25635	0.09647	-0.11977	0.32451	0.32563
ybdO_b0603_at	0.059609	-0.52333	-0.20954	0.2478	0.64874
ybeF_b0629_at	-0.065064	0.19135	-0.044984	-0.057033	0.22367
ybfE_b0685_at	0.0037774	0.28801	0.046382	0.048693	-0.012855
ybiH_b0796_at	0.15974	0.027812	-0.53313	0.30483	0.1577
ycaN_b0900_at	-0.039413	0.0083978	0.069868	-0.0071102	0.060655
ycdC_b1013_at	0.21128	-0.64824	-0.00026903	0.31456	0.27052
ycfQ_b1111_at	-0.029647	0.16735	0.050433	0.08618	0.15924
ycgE_b1162_at	0.11803	0.16242	-0.25058	0.25105	0.297
yciR_b1285_at	0.41933	-0.66666	-0.55322	0.52131	0.36994
ycjW_b1320_at	0.0094221	0.21841	0.25356	0.082121	0.074179
ycjZ_b1328_at	0.18236	-0.029368	-0.076968	0.38333	0.17146
ydaK_b1339_at	0.093474	-0.043523	0.10456	0.043009	-0.079213
ydfH_b1540_at	-0.083551	0.32861	0.16188	-0.0067174	0.049173
ydhB_b1659_at	0.14108	0.003958	-0.0050198	0.26739	0.067324
yeaM_b1790_at	0.14721	0.094859	0.09688	0.092082	0.34295
yeaT_b1799_at	0.15574	0.0016744	0.015518	0.22883	0.19809
yebK_b1853_at	0.073521	-0.010553	0.19843	0.11332	0.013621
yedW_b1969_at	-0.28646	0.16611	0.83219	-0.022486	-0.32769
yeeY_b2015_at	0.10442	-0.039121	-0.4536	0.19905	0.13789
yegE_b2067_at	-0.054024	-0.21273	-0.055543	0.023135	0.06264
yegW_b2101_at	-0.050659	0.20032	0.19731	-0.03861	0.033364
yehT_b2125_at	-0.13354	0.0018343	0.26926	-0.0011124	-0.18278
yehV_b2127_at	0.16568	-0.67557	-1.7946	0.17901	0.34279
yeiE_b2157_at	0.079611	-0.018814	0.027831	0.15108	-0.070539
yfeG_b2437_at	0.049022	-0.083458	-0.19283	-0.033313	0.12297
yfeR_b2409_at	0.090017	-0.036273	0.077244	0.25149	0.058438
yfeT_b2427_at	0.19541	-0.53149	0.11602	0.22987	0.15198
yfhA_b2554_at	0.018082	-0.006348	-0.094289	0.12962	0.059221
yfhH_b2561_at	0.057791	-0.01058	-0.051794	0.012155	0.11234
yfiE_b2577_at	0.14901	-0.059655	0.071854	0.26378	0.10873
yfjR_b2634_at	0.029485	0.22436	0.053882	0.14933	-0.022961
ygaA_b2709_at	-0.11095	0.052357	0.091769	-0.029013	-0.12256
ygaE_b2664_at	0.10875	-0.10933	-0.26625	0.20057	0.054832
ygeH_b2852_at	0.071404	0.38273	0.29732	0.46064	0.20124
ygeK_b2855_at	0.71101	-1.9675	0.51527	0.72824	-1.098
ygeV_b2869_at	0.29265	-0.099771	0.051831	0.44337	0.16736
ygfI_b2921_at	0.18564	-0.096549	-0.35073	0.32749	0.41445
ygiP_b3060_at	0.033643	0.13875	0.81602	0.027933	0.24963
ygiX_b3025_at	-0.045965	0.01063	0.23765	-0.1384	-0.13983
yhaJ_b3105_at	0.08672	0.028118	0.085432	0.13698	-0.032537
yhcK_b3226_at	0.017421	0.14438	-0.086142	-0.13931	-0.094012
yhcS_b3243_at	0.056396	0.17564	0.12983	0.12847	0.023061
yhdM_b3292_at	0.1496	-0.041063	-0.49644	0.21497	0.2476
yhfR_b3375_at	-0.065674	0.21061	0.05393	-0.15073	0.054885
yhfY_b3382_at	0.014541	0.045122	0.49206	0.4019	-0.092777
yhhG_b3481_at	-0.028573	0.016196	0.24731	-0.12955	0.061777
yhiE_b3512_at	0.45688	0.63349	-1.1642	0.37129	0.54242
yhiF_b3507_at	0.44729	0.53566	-0.84048	0.24496	0.46527
yhiW_b3515_at	0.344	0.43232	-0.63373	0.32105	0.47439
yhiX_b3516_at	0.27807	0.38951	-0.75209	0.24452	0.4337
yhjB_b3520_at	0.1211	-0.08457	0.13098	0.23665	0.084415
yhjC_b3521_at	-0.16515	0.14602	0.25744	-0.20959	-0.082723
yiaJ_b3574_at	0.070534	0.21421	0.094036	-0.0035354	0.034621
yiaU_b3585_at	0.045004	0.14706	0.10275	0.14862	0.16161
yidL_b3680_at	-0.033124	-0.41561	0.31542	-0.083324	0.0065826
yidP_b3684_at	0.20534	-0.061501	0.14203	0.35528	0.20799
yidW_b3695_at	0.032154	0.22187	0.043129	0.074153	0.043383
yidZ_b3711_at	-0.29015	0.37958	0.0339	-0.029426	0.17917
yieP_b3755_at	0.22033	0.048298	0.091162	0.23182	0.14971
yifA_b3762_at	0.19487	0.046823	0.1437	0.24375	0.22403
yihL_b3872_at	-0.008606	-0.19127	0.33892	-0.14093	-0.015154
yihW_b3884_at	-0.024048	0.0029691	0.19745	-0.007452	-0.001991
yiiE_b3889_at	0.056354	0.19621	0.22872	0.091873	0.004334
yijC_b3963_at	-0.17894	-0.0037903	0.20754	-0.10245	-0.2204
yijO_b3954_at	0.048321	0.20516	0.22371	0.13301	0.073239
yjbK_b4046_at	-0.067159	0.50422	0.30281	-0.14286	-0.0015502
yjdC_b4135_at	0.20995	-0.35291	-0.53459	0.25115	0.069859
yjdG_b4124_at	-0.073056	-0.023059	-0.16264	-0.073337	-0.055627
yjdH_b4125_at	-0.015646	-0.03908	0.14013	-0.103	-0.096178
yjeB_b4178_at	0.054303	-0.15274	-0.039944	0.066173	-0.0020649
yjfQ_b4191_at	-0.0041008	0.1742	0.27692	0.027343	0.059707
yjgJ_b4251_at	-0.034901	0.050375	0.24538	0.049658	-0.094692
yjhI_b4299_at	-0.033145	0.027527	0.12104	0.15402	0.032377
yjiE_b4327_at	0.0024035	0.27356	0.14569	0.13125	0.20694
yjiR_b4340_at	0.068425	-0.56596	0.084967	0.32007	0.14873
yjjM_b4357_at	0.082256	-0.26632	0.49577	-0.16821	-0.15572
yjjQ_b4365_at	0.057262	0.055853	0.37019	0.25855	0.24495
ykgD_b0305_at	0.11915	-0.075708	0.022248	0.32577	-0.05164
ykgK_b0294_at	0.23963	-0.039887	0.49668	0.27039	0.34642
ylcA_b0571_at	-0.23237	-1.7249	1.1028	-0.41815	-1.9333
yneJ_b1526_at	0.085229	0.12859	-0.015674	-0.027184	0.16606
ynfL_b1595_at	0.026703	0.021106	-0.10289	0.080626	-0.02218
yqeH_b2846_at	0.097796	0.40714	0.043306	0.1601	0.28492
yqeI_b2847_at	0.1755	0.38961	0.51827	0.091029	0.11515
yqhC_b3010_at	0.080918	-0.15844	0.057319	0.13223	-0.026548
ytfA_b4205_at	0.304	-0.33765	-0.18001	0.4549	-0.20388

## Sheet: Comparison t-test
Comparison of experimental and predicted gene expression levels for the double mutant ΔarcAΔfnr
Experimental values, from the replicates given in GSE 1121. For comparison, these are normalized by the mean in the Wildtype.
	EES prediction		Experiment Replca 1	Experiment Replica 2	Experiment Replica 3		Test statistic
appY_b0564_at	-0.22964		27.6	22	22.3		22.079
arcA_b4401_at	0		41.7	34.3	60.1		-
fnr_b1334_at	0		35.8	40.3	32.9		-
oxyR_b3961_at	0.91204		165.4	181.6	180.8		-4.7964
soxS_b4062_at	0.78429		58.3	75	64.6		-0.36477
acrR_b0464_at	1.0154		39.5	68.5	64.6		-1.8089
ada_b2213_at	0.98959		118.7	123	129.9		-4.6963
adiY_b4116_at	-0.60343		84.2	188.9	37.9		7.3652
aer_b3072_at	1.0554		132.9	124.4	145.8		1.7752
agaR_b3131_at	0.65039		520.5	557.6	485.7		5.105
araC_b0064_at	1.3855		88.5	137.1	105.1		-1.0093
arcB_b3210_at	0.86531		506.7	568.4	530.4		8.7153
argR_b3237_at	1.3098		474.8	559	419.3		-2.0035
arsR_b3501_at	0.9342		38.1	28.8	36.3		-4.9786
ascG_b2714_at	0.59172		118.6	118.2	70.2		1.3771
asnC_b3743_at	0.7013		107.2	94.4	114.3		2.8094
atoC_b2220_at	0.7859		88.1	101.4	89.6		4.9106
atoS_b2219_at	0.94002		46.2	49.8	54.2		-2.8906
b0817_at	1.0452		169.4	307.5	208.1		0.32604
b0846_at	1.4588		55.7	57.5	46.4		-4.5205
b1201_at	0.85346		52	40.8	54.9		0.15128
b1284_at	0.63385		168.7	181.8	153.5		5.077
b1341_at	1.3497		196	286.2	238		-0.95347
b1422_at	37.511		129	158.8	134.9		0.1287
b1439_at	1.0036		74.1	70	80.2		-0.81381
b1450_at	6.8135		150.4	171.5	105		2.0872
b1499_at	0.30751		1.5	6.2	1.8		1.4368
b1559_at	-0.095004		45.6	45.4	11.9		3.4115
b1649_at	1.0351		81.6	91.2	80.6		-3.7528
b1696_at	0.34129		28.6	25	17.8		3.605
b1770_at	0.80813		39.1	42.2	27.6		-2.2121
b1827_at	0.94125		257.8	231.7	328.7		-1.778
b2248_at	0.5491		16.6	2.9	26.3		1.1328
b2381_at	0.95766		256.2	248.5	246.1		-1.6088
b2382_at	0.9942		56.7	71.4	79.6		-1.2597
b2531_at	1.4502		270.8	343.5	291.7		-6.8005
b2667_at	0.64495		92.7	90.3	106.9		2.6559
b3694_at	0.74618		100.6	109.8	110.4		4.4015
b4250_at	0.66594		37.2	29.4	43.5		1.357
baeR_b2079_at	1.0421		252.9	281.3	289.7		2.9907
barA_b2786_at	0.59694		114.4	84.9	93.1		1.5449
basR_b4113_at	1.1285		169.8	192.4	159		1.0005
betI_b0313_at	3.1135		439.1	465.1	465.5		-6.0179
bglG_b3723_at	0.40121		1.7	5.5	2.9		1.7945
birA_b3973_at	0.77261		137	147.5	99.9		-0.44172
cadC_b4133_at	-0.52061		0.3	0.9	0.7		18.275
cbl_b1987_at	1.6805		170.9	102.2	180.4		-5.0369
celD_b1735_at	1.1603		53.8	57.5	50.1		-5.5178
cheB_b1883_at	0.92456		52.4	50.3	52.5		3.5186
cheY_b1882_at	1.1934		170.5	182.7	175		0.68227
citA_b0619_at	0.67209		35.9	50.9	43.2		0.40353
citB_b0620_at	0.59076		100.6	129.6	79.4		1.4918
cpxR_b3912_at	0.9629		913.4	887.8	925.1		20.18
creB_b4398_at	0.5749		112.5	113.6	111.3		57.479
crp_b3357_at	0.86772		1684.7	1950.9	1610.5		2.6809
csgD_b1040_at	2.5482		865.5	769	707.7		4.1574
csiE_b2535_at	1.5441		157.4	139.8	159.3		12.667
cspA_b3556_at	0.52861		314.8	350.7	224.8		-1.1525
cspB_b1557_at	1.08		13	17.8	5.3		-0.18768
cspC_b1823_at	1.212		3155.2	2805.3	3437.9		-1.3421
cspD_b0880_at	1.3827		2103.3	2561.8	1979.9		2.9647
cspE_b0623_at	0.56501		1732.1	1897.2	1901.6		6.764
cspF_b1558_at	0.72889		10.7	11.3	3.6		-1.3906
cspG_b0990_at	1.2135		125.6	125.1	91.2		-0.20372
cspH_b0989_at	1.262		36.4	33.2	35.8		-15.177
cspI_b1552_at	1.7783		49.2	29.4	23.4		0.055857
cynR_b0338_at	0.85913		78.6	70.5	77.1		-10.355
cysB_b1275_at	1.251		117.2	113.4	123.9		-28.068
cytR_b3934_at	0.95179		253.6	246	251.2		-15.969
deoR_b0840_at	0.42368		181	182.3	147.2		4.6274
dsdC_b2364_at	0.82419		38.3	35.3	28.8		1.4961
ebgR_b3075_at	0.95018		86.9	86.9	87.2		-86.831
emrR_b2684_at	0.53209		406.6	496	400.7		0.87867
envR_b3264_at	0.67021		0.4	0.3	0.3		0.95211
envY_b0566_at	0.87604		13.5	17.6	17.4		-3.1151
evgA_b2369_at	0.56046		266.2	344.2	210.3		-0.84067
evgS_b2370_at	0.90504		21.8	22.9	20.7		-22.178
exuR_b3094_at	0.84732		272.1	261.8	245.6		-5.1574
fadR_b1187_at	0.68465		104.4	124.1	119.7		1.6947
farR_b0730_at	0.74099		65.9	75.6	62.7		-3.958
feaR_b1384_at	3.5867		37	61.5	16.1		0.75879
fecI_b4293_at	5.6826		76.3	84.8	90.5		-89.207
fhlA_b2731_at	0.79495		172.8	130.4	172.4		2.7394
fimZ_b0535_at	0.40029		0.2	0.7	0.3		0.39116
fis_b3261_at	0.50698		655.2	497.8	597.8		-4.021
flhC_b1891_at	0.16895		49.5	50	35.5		6.0358
fliA_b1922_at	0.57009		25	20.6	46.1		1.0806
FPLMCG_Protein-A_w_at	0.71986		2	12.4	3.7		1.415
FPLMCG_Protein-B_w_at	0.6177		15	15.9	18.2		7.9232
FPLMCG_Protein-C_c_at	0.84635		28.7	38.7	23.7		-0.95882
FPLMCG_Protein-D_w_at	0.24856		13.1	34.6	16.5		2.3746
FPLMCG_Protein-E_w_at	2.4462		5.6	5.7	6.6		11.841
FPLMCG_Protein-G_w_at	1.0047		7.6	7.1	8.2		4.9691
FPLMCG_Protein-H_w_at	0.60307		5.5	5.7	4.9		5.0779
fruR_b0080_at	0.83803		277.1	266.9	266.8		-17.364
fucR_b2805_at	0.85825		165.7	220.3	155.2		0.23478
fur_b0683_at	1.2033		765.4	913.7	802.1		-1.0972
galR_b2837_at	0.73201		129.1	148.1	148		0.10979
galS_b2151_at	0.97839		61.8	71.5	54.6		4.884
gatR_2_b2090_f_at	0.76726		473.3	746.2	415.6		0.85145
gcvA_b2808_at	0.58107		171.5	132.5	147.9		3.7714
glcC_b2980_at	13.024		412	496.8	374		-1.0924
glnG_b3868_at	1.6827		278.4	310.6	163.2		0.30868
glnL_b3869_at	2.1453		418.3	588.5	256.1		-1.5626
glpR_b3423_at	1.048		287.5	280.5	284.8		-8.3588
gntR_b3438_at	1.0345		299.3	268.7	277		-4.8644
greA_b3181_at	0.86597		306.9	287.5	194.2		0.64481
greB_b3406_at	0.69882		145.7	123.1	117.4		0.10639
hcaR_b2537_at	2.7217		109.3	136.1	149		-0.3192
hepA_b0059_at	1.4893		479.3	456.9	530.3		2.987
hfq_b4172_at	0.89713		1921.8	2184.7	1916.6		4.6754
himA_b1712_at	1.0232		1467.3	1586	1577.9		6.1986
himD_b0912_at	1.0341		2410.3	2601.3	2364.3		5.5268
hnr_b1235_at	1.2969		267.5	273.1	261.2		3.537
hns_b1237_at	0.72354		3060.4	3195	2887.5		9.6832
hydG_b4004_at	0.96052		122.1	109	99.2		-0.2968
hyfR_b2491_at	1.1082		34.4	40.7	32.8		-3.9966
iciA_b2916_at	0.95388		116.9	113.7	126.8		0.12532
iclR_b4018_at	0.47198		100.7	123.8	91.7		-0.063534
idnR_b4264_at	0.52058		80.2	86	51.2		2.226
ilvY_b3773_at	0.89947		78.8	86.8	105.6		1.331
kdpE_b0694_at	1.0639		215.9	234.6	225.8		1.5889
lacI_b0345_at	0.89725		109.7	121.7	114.6		-3.6019
LAMCG_ea31_c_at	1.0941		3	6.4	4.8		0.55834
LAMCG_ea59_c_at	-0.51035		0.2	0.2	3		2.4309
LAMCG_Fii_w_at	1.9066		14.1	12.4	15.5		-1.6107
LAMCG_J_w_at	0.46479		13.2	6.6	6		2.0107
LAMCG_mRNA-pl_c_at	0.7185		46.5	70.8	69.6		1.7589
LAMCG_mRNA-pr_w_at	0.40562		8	5.9	1.5		2.0662
LAMCG_Q_w_at	1.2348		3.9	4.5	4.2		-21.2
LAMCG_R_w_at	0.82933		1.2	1	1.3		-1.347
leuO_b0076_at	0.78797		63.5	60.4	50.9		4.0164
lldR_b3604_at	14.874		107.7	144.1	58.5		0.33227
lrhA_b2289_at	0.36662		277.2	318.1	259.1		3.2634
lrp_b0889_at	1.0658		1085.8	1373.2	1157		-2.2695
lysR_b2839_at	0.8693		46.1	45.4	59.8		0.89312
malI_b1620_at	1.056		93.6	76.5	74.3		2.1892
malT_b3418_at	1.291		240.5	326.8	168.8		-0.17141
malX_b1621_at	0.60453		57.4	61.4	56.3		6.3977
malY_b1622_at	0.73245		63.9	54.1	60.9		-0.014838
marA_b1531_at	1.6356		209.4	201.1	207.1		-3.6929
marR_b1530_at	1.3963		127	123.8	118.5		-15.685
melR_b4118_at	1.2618		43.5	49.8	36.4		0.21623
metJ_b3938_at	0.73055		476.1	458.8	564.4		-0.21676
metR_b3828_at	0.90712		98.9	49.2	126.6		-3.7141
mfd_b1114_at	0.75882		264.4	259.2	309.2		-2.7345
modE_b0761_at	0.88206		94.1	100.4	78.9		-3.6224
nac_b1988_at	3.0316		690.2	502.2	273.9		0.81474
nagC_b0676_at	0.92584		336.4	314.3	371.4		-3.721
narL_b1221_at	0.58952		486.4	573.5	475.7		9.4912
narP_b2193_at	0.72576		330.8	366.5	295.2		0.5013
nhaR_b0020_at	0.71628		136	118	118.7		-0.78558
nusB_b0416_at	1.0494		921.4	599.5	946.5		-3.4903
nusG_b3982_at	0.85969		705.7	700.3	718.1		0.27967
ompR_b3405_at	1.2069		295.5	272.5	249.7		0.8623
pdhR_b0113_at	3.7213		146.4	171.5	177.6		-23.744
perR_b0254_at	0.35521		62.1	56.6	49.3		4.9757
phnF_b4102_at	1.0427		4.4	3.8	3.5		-18.856
phoB_b0399_at	0.78542		86.7	92.7	103		-0.82503
phoP_b1130_at	1.0531		1085.7	1109.1	934.2		-0.16702
phoR_b0400_at	0.45979		48.3	47.9	46.3		31.931
prpR_b0330_at	4.8203		82.5	79.2	35.8		1.2758
pspF_b1303_at	0.39187		65.4	77.9	53.7		3.135
pssR_b3763_at	0.59529		180.7	191.2	203.9		4.5902
purR_b1658_at	0.8991		326.1	322.7	288.8		-5.5908
rbsR_b3753_at	0.94402		65.4	66.5	94.8		-1.8177
rcsA_b1951_at	2.036		42.6	44.4	39.4		-15.187
rcsB_b2217_at	0.95816		651.1	713.1	621.9		-2.1839
rcsC_b2218_at	0.7514		139.2	132.6	182.7		0.15537
rfaH_b3842_at	1.0735		74	93.4	86.4		-1.8717
rhaR_b3906_at	0.029816		5.8	9.7	13.3		4.2928
rhaS_b3905_at	0.82455		24.6	22.5	34.2		2.362
rnk_b0610_at	1.4074		287.4	250.9	252.9		-0.086577
rob_b4396_at	1.149		463.2	451.4	445.3		4.3996
rpiR_b4089_at	0.91852		157.5	164.4	130.1		-3.0816
rpoD_b3067_at	0.86073		531.6	527.4	472.5		5.6638
rpoE_b2573_at	0.98031		1156.5	1101	1496.3		1.4646
rpoH_b3461_at	1.2569		389.6	369.4	390.4		2.2039
rpoN_b3202_at	1.0527		1858.9	1977.7	1821.3		1.288
rpoS_b2741_at	2.557		2797.8	2899.5	2395.5		-1.6328
rstA_b1608_at	0.6879		185.8	179.9	137.3		-7.7031
rtcR_b3422_at	0.52999		66.9	69.9	60		9.6928
sdiA_b1916_at	0.39573		88.9	68.2	75.9		6.2604
sgcR_b4300_at	1.0343		25.8	20.2	30.9		1.802
slyA_b1642_at	0.77761		667.6	643.7	581.3		3.5477
soxR_b4063_at	0.73612		72.7	75.2	68.2		10.353
srlR_b2707_at	0.64942		119.1	150.5	93.2		-0.2061
stpA_b2669_at	0.10851		338.7	272	294		10.855
sun_b3289_at	0.81715		280.6	288.3	235.5		3.4304
tdcA_b3118_at	0.52314		2.6	9.1	2.5		0.45473
torR_b0995_at	0.76908		54.7	57.8	51.5		-0.26178
torS_b0993_at	0.55786		104.3	123.6	100.4		2.957
treR_b4241_at	0.98248		52.9	58.3	49.1		-5.8576
trpR_b4393_at	1.2991		306	309.8	327.5		10.323
ttk_b3641_at	0.64087		289.8	239.6	231.7		1.377
tyrR_b1323_at	0.64324		297.1	307.5	273.4		6.5973
uhpA_b3669_at	0.89624		377	269.5	330.4		-0.58145
uidR_b1618_at	0.80504		197.3	178.1	178.4		3.6326
uvrY_b1914_at	0.70355		714.2	705.1	626.3		1.6268
uxuR_b4324_at	0.71699		60.8	58.4	61.7		7.5356
xapR_b2405_at	0.89695		102.2	101	97.6		10.458
xylR_b3569_at	0.84811		37.5	32.2	27.5		-3.3758
yacG_b0101_at	0.76681		186.9	163.8	159.8		-0.19848
yafC_b0208_at	0.47249		76.6	79.7	55.1		2.0365
yagI_b0272_at	0.83541		111	259.2	118		0.0475
yahA_b0315_at	0.40839		84.9	72.2	77.4		5.5839
yahB_b0316_at	1.3273		3.3	48.2	46.4		-2.0655
ybaK_b0481_at	0.56675		137.1	176.8	160.1		1.0617
ybaO_b0447_at	0.55217		91.7	73.4	61.9		1.8095
ybbI_b0487_at	0.97396		502.5	371.2	663.7		-0.14287
ybbS_b0504_at	1.1038		60.4	55.8	64.9		-2.5881
ybbU_b0506_at	1.1867		523.2	400.5	611.2		-0.89725
ybcM_b0546_at	0.6093		121.3	113.9	115.5		19.545
ybdO_b0603_at	1.4978		0.6	1	0.5		-14.538
ybeF_b0629_at	0.8904		27.3	32.8	25.1		-0.74051
ybfE_b0685_at	0.65946		116.6	108.6	53.8		-0.40764
ybiH_b0796_at	1.2481		145.7	168.9	116.5		0.28721
ycaN_b0900_at	0.95774		47.1	74.1	71.3		0.26795
ycdC_b1013_at	1.3027		108.4	82	97.2		-0.67409
ycfQ_b1111_at	0.77674		273.2	313.7	291.1		4.3327
ycgE_b1162_at	0.85688		263.7	287.5	198		0.89391
yciR_b1285_at	1.5786		75.4	98.5	72		-2.5081
ycjW_b1320_at	0.49322		69.1	88.1	69.2		2.8076
ycjZ_b1328_at	0.8114		66.7	74.4	57.6		-2.2597
ydaK_b1339_at	0.83732		28.4	30.8	22.8		-1.2122
ydfH_b1540_at	0.60223		217.2	228.9	221.2		-4.1747
ydhB_b1659_at	0.78955		154.5	170.3	192.8		3.6784
yeaM_b1790_at	0.54517		77.2	91.2	65.2		3.7646
yeaT_b1799_at	0.72845		159	213.6	151.4		2.4478
yebK_b1853_at	0.70881		287.6	349.1	242.5		1.943
yedW_b1969_at	0.42661		146.5	129.2	118.2		-1.7765
yeeY_b2015_at	1.3171		145.2	151.6	139.7		9.1438
yegE_b2067_at	1.3192		121.3	104.1	132.7		0.60099
yegW_b2101_at	0.66086		84	86.9	75.2		-2.1779
yehT_b2125_at	0.93264		84.1	109.3	68.2		-0.39377
yehV_b2127_at	3.1768		286.3	305.5	368.6		1.0731
yeiE_b2157_at	0.89502		144.1	160.4	131.9		0.24981
yfeG_b2437_at	1.1924		52.3	68	77.3		-2.9604
yfeR_b2409_at	0.81361		75.2	67.7	47.7		0.81167
yfeT_b2427_at	1.1222		95.9	99	102.4		3.5035
yfhA_b2554_at	1.0542		343.7	382.6	348.1		-1.8655
yfhH_b2561_at	0.96601		179.3	141	162		1.8667
yfiE_b2577_at	0.75791		86.7	67.2	65.5		0.66786
yfjR_b2634_at	0.67732		5.2	5.2	8.7		0.76914
ygaA_b2709_at	1.0213		117.6	105.7	116.2		2.4292
ygaE_b2664_at	1.2124		476.8	475.5	463.6		5.5023
ygeH_b2852_at	0.14823		0.2	0.1	0.1		2.8883
ygeK_b2855_at	1.7508		0.2	0.3	1.3		-1.7813
ygeV_b2869_at	0.61299		53.4	94.6	47.7		0.37933
ygfI_b2921_at	1.1008		52.8	40.5	30.5		-1.6237
ygiP_b3060_at	-0.052436		6.4	6.5	12.7		5.773
ygiX_b3025_at	0.85058		77.2	80.8	97.5		-0.26141
yhaJ_b3105_at	0.77479		129.2	125.4	112.6		-2.985
yhcK_b3226_at	0.95288		262.5	268.3	299.4		2.582
yhcS_b3243_at	0.6089		117.2	125.8	114.6		5.1299
yhdM_b3292_at	1.2812		223.4	181.2	238.6		-2.1163
yhfR_b3375_at	0.81764		125	100.6	95.9		1.4544
yhfY_b3382_at	0.4296		33.1	29.2	29.7		9.2249
yhhG_b3481_at	0.7697		148.8	125.2	129.5		0.84517
yhiE_b3512_at	0.81926		1313.1	299.4	2237		0.39566
yhiF_b3507_at	0.63291		102.8	36.6	204.8		0.24133
yhiW_b3515_at	0.64785		353.5	179.7	486.2		0.64429
yhiX_b3516_at	0.9056		903.6	469.1	1467.8		0.17952
yhjB_b3520_at	0.76566		66.3	72.8	66.3		4.3721
yhjC_b3521_at	0.8359		76.9	93.5	72.6		1.6629
yiaJ_b3574_at	0.59787		152.3	105.9	148.1		0.18674
yiaU_b3585_at	0.64692		80	72.4	60.1		4.0049
yidL_b3680_at	1.1468		22.5	20.5	23		8.7216
yidP_b3684_at	0.59086		28.7	29.7	16.1		-0.2323
yidW_b3695_at	0.67959		97.9	122.6	102.7		2.1865
yidZ_b3711_at	0.90725		35.1	26.5	22.1		0.1194
yieP_b3755_at	0.53692		175.4	199.8	154		0.46419
yifA_b3762_at	0.50009		63.8	63	72.5		6.7922
yihL_b3872_at	0.87859		23.1	40.4	34.8		0.037851
yihW_b3884_at	0.83024		143.8	158.1	131.2		0.86395
yiiE_b3889_at	0.49676		17.5	14.5	16.9		7.5273
yijC_b3963_at	1.0728		421	432	510.7		-2.8664
yijO_b3954_at	0.48422		65	74.1	57.8		5.259
yjbK_b4046_at	0.28845		181.9	198.2	156.6		7.852
yjdC_b4135_at	1.5922		899.5	947.1	1045.4		0.51825
yjdG_b4124_at	1.294		112.9	140	113		-2.5427
yjdH_b4125_at	0.948		114.9	124.9	127		-0.21614
yjeB_b4178_at	1.1205		237.4	219.1	239.6		-7.9198
yjfQ_b4191_at	0.53863		119.3	92	91.4		2.7192
yjgJ_b4251_at	0.76322		62.1	69.6	45.6		-0.35964
yjhI_b4299_at	0.87166		38.5	36.2	28.2		4.4192
yjiE_b4327_at	0.52161		41.5	45.5	31.5		0.072263
yjiR_b4340_at	1.3366		75.4	87.7	78.4		3.2494
yjjM_b4357_at	0.71779		10.7	22.4	10.3		0.4937
yjjQ_b4365_at	0.42796		3.5	6.6	1.5		0.60144
ykgD_b0305_at	0.88944		45.7	45.1	54.6		-0.39343
ykgK_b0294_at	0.15003		12.7	9.6	1.6		1.0764
ylcA_b0571_at	2.3616		143.7	160.1	169.7		-44.738
yneJ_b1526_at	0.74885		44.5	32.3	21.9		-1.0023
ynfL_b1595_at	1.0466		167.3	152.5	165.2		1.995
yqeH_b2846_at	0.35376		6.7	4.5	6.5		2.4569
yqeI_b2847_at	-0.15653		5.7	5.9	5.8		175.97
yqhC_b3010_at	0.99572		137.1	164.2	157		-0.8172
ytfA_b4205_at	1.1478		1.7	1.5	6.7		-2.0412
